# Supplementary material for: Diversity and composition of plant species in the forest over limestone of Rajah Sikatuna Protected Landscape, Bohol, Philippines
Source: Biodivers Data J. 2020 Dec 29;8:e55790. doi: 10.3897/BDJ.8.e55790 (PMC7785718; doi:10.3897/BDJ.8.e55790)
Supplement: Supplementary material 1 — List of plant species in Rajah Sikatuna Protected Landscape [file bdj-08-e55790-s001.xlsx]

## Sheet: RSPL 20x20 Tabulated Data
Species	Latin Name	Family Name	Density	Rel. Den	Occurrence	Frequency	Rel. Freq	Dominance	Rel. Dom	Imp. Value	Pi	Ln	S's	Product
Bayokbok	Symplocos odoratissima (Blume)	Symplocaceae	86	4.86425	39	0.52	3.42406	72140.8	7.97791	16.2662	0.0542207	-2.91469	0.00293989	0.158037
Croton	Trigonostemon philippinensis Stapf in Elmer	Euphorbiaceae	123	6.95701	33	0.44	2.89728	28420.1	3.14293	12.9972	0.0433241	-3.13905	0.00187697	0.135996
White lauan	Shorea contorta S.Vidal,	Dipterocarpaceae	73	4.12896	33	0.44	2.89728	43609.5	4.8227	11.8489	0.0394965	-3.23154	0.00155997	0.127635
Taluto	Pterocymbium tinctorium (Blanco) Merr	Sterculiaceae	58	3.28054	29	0.386667	2.54609	52826.8	5.84202	11.6687	0.0388955	-3.24688	0.00151286	0.126289
Mayapis	Shorea squamata (Turcz.) Benth. & Hook.f. ex DC	Dipterocarpaceae	64	3.61991	26	0.346667	2.2827	40565.3	4.48604	10.3887	0.0346289	-3.36307	0.00119916	0.116459
Balukanag	Chisocheton cumingianus (C.DC.)	Meliaceae	60	3.39367	29	0.386667	2.54609	36261.1	4.01005	9.94981	0.033166	-3.40623	0.00109999	0.112971
Putian	Alangium meyeri Merr.	Cornaceae	25	1.41403	15	0.2	1.31694	55700.6	6.15982	8.8908	0.029636	-3.51877	0.000878292	0.104282
Balobo	Diplodiscus paniculatus Turcs.	Brownlowiaceae	64	3.61991	31	0.413333	2.72169	22984.8	2.54185	8.88344	0.0296115	-3.51959	0.000876839	0.10422
Manggachapui	Hopea acuminata Merr.	Dipterocarpaceae	43	2.43213	27	0.36	2.3705	32371	3.57985	8.38248	0.0279416	-3.57764	0.000780733	0.099965
Ulaian	Lithocarpus coopertus (Blanco)	Fagaceae	42	2.37557	18	0.24	1.58033	26887.8	2.97347	6.92937	0.0230979	-3.76801	0.000533513	0.0870332
Taguibokbok	Gomphandra mappioides Valeton, Crit. Overz	Stemonuraceae	51	2.88462	29	0.386667	2.54609	12444.5	1.37621	6.80692	0.0226897	-3.78584	0.000514824	0.0858998
Malasaging	Aglaia edulis (Roxb.) Wall.	Meliaceae	40	2.26244	25	0.333333	2.19491	19415.9	2.14717	6.60452	0.0220151	-3.81603	0.000484663	0.0840101
Paginga	Lepiniopsis ternatensis Valeton	Apocynaceae	36	2.0362	23	0.306667	2.01932	8936.28	0.988247	5.04376	0.0168125	-4.08563	0.000282661	0.0686898
Kapulasan	Nephelium ramboutan-ake (Labill.) Leenh	Sapindaceae	23	1.3009	19	0.253333	1.66813	11865.8	1.31222	4.28125	0.0142708	-4.24954	0.000203657	0.0606445
Malakapaya	Osmoxylon eminens (W.Bull.) Philipson, Blumea 23	Araliaceae	31	1.75339	21	0.28	1.84372	5475.02	0.605473	4.20259	0.0140086	-4.26808	0.000196242	0.05979
Nato	Palaquium luzoniense (Fern.-Vill.) S.Vidal	Sapotaceae	18	1.0181	14	0.186667	1.22915	17033	1.88365	4.13089	0.0137696	-4.28529	0.000189603	0.0590069
Apanang	Mallotus cumingii Müll.Arg.	Euphorbiaceae	30	1.69683	18	0.24	1.58033	5898.35	0.652288	3.92945	0.0130982	-4.33528	0.000171562	0.0567843
Malugai	Pometia pinnata J.R.Forst. & G.Forst.	Sapindaceae	21	1.18778	17	0.226667	1.49254	11276.8	1.24708	3.9274	0.0130913	-4.33581	0.000171383	0.0567614
Aglia dagko	Aglaia aherniana Perkins	Meliaceae	25	1.41403	18	0.24	1.58033	8012.65	0.886104	3.88047	0.0129349	-4.34783	0.000167311	0.0562386
Lanutan bagyo	Gonystylus macrophyllus (Miq.) Airy Shaw	Thymelaeaceae	26	1.47059	18	0.24	1.58033	7488	0.828085	3.87901	0.01293	-4.3482	0.000167185	0.0562224
Lingatong	Dendrocnide rigidifolia (C.B.Rob.) Chew	Urticaceae	21	1.18778	18	0.24	1.58033	8167.37	0.903215	3.67133	0.0122378	-4.40323	0.000149763	0.0538857
Maglasona	Aglaia tomentosa Teijsm. & Binn.	Meliaceae	19	1.07466	15	0.2	1.31694	9314.06	1.03002	3.42163	0.0114054	-4.47367	0.000130084	0.0510241
Duguan	Myristica philippensis Lam.	Myristicaceae	24	1.35747	13	0.173333	1.14135	7948.25	0.878982	3.3778	0.0112593	-4.48656	0.000126773	0.0505157
Rarang	Erythrina subumbrans (Hassk.) Merr.	Fabaceae	10	0.565611	8	0.106667	0.702371	18767.1	2.07542	3.3434	0.0111447	-4.49679	0.000124204	0.0501153
Batino	Alstonia macrophylla Wall ex. DC.	Apocynaceae	19	1.07466	12	0.16	1.05356	10962.6	1.21234	3.34055	0.0111352	-4.49765	0.000123992	0.0500821
Marang timber	Litsea cordata (Jack) Hook.f.	Lauraceae	19	1.07466	11	0.146667	0.965759	11720.7	1.29617	3.33659	0.011122	-4.49883	0.000123698	0.0500359
Bayokbayokan	Pterospermum celebicum Miq.	Pentapetaceae	20	1.13122	12	0.16	1.05356	9461.71	1.04635	3.23113	0.0107704	-4.53095	0.000116002	0.0488003
Pagsahingin	Canarium vrieseanum Engl	Burseraceae	17	0.961538	15	0.2	1.31694	7553.98	0.835381	3.11386	0.0103795	-4.56792	0.000107735	0.0474129
Guijo	Shorea guiso (Blanco) Blume	Dipterocarpaceae	17	0.961538	13	0.173333	1.14135	8032.95	0.888349	2.99124	0.0099708	-4.60809	9.94168e-05	0.0459464
Upling gubat	Ficus ampelas Burm.f.	Moraceae	5	0.282805	5	0.0666667	0.438982	20390.6	2.25495	2.97674	0.00992247	-4.61295	9.84554e-05	0.0457719
Aglia gagmay	Aglaia exstipulata (Griff.) W.Theob.	Meliaceae	17	0.961538	15	0.2	1.31694	6010.67	0.664709	2.94319	0.00981064	-4.62429	9.62486e-05	0.0453672
Bitanghol	Calophyllum blancoi Planch. & Triana	Calophyllaceae	19	1.07466	14	0.186667	1.22915	5632.89	0.622931	2.92674	0.0097558	-4.62989	9.51756e-05	0.0451683
Tugop	Artocarpus sericicarpus Jarrett	Moraceae	11	0.622172	11	0.146667	0.965759	10986.2	1.21494	2.80287	0.00934291	-4.67314	8.72899e-05	0.0436607
Sagimsim	Syzygium myrtifolium Walp.	Myrtaceae	16	0.904977	12	0.16	1.05356	6696.32	0.740534	2.69907	0.00899689	-4.71088	8.0944e-05	0.0423832
Aglia rounded	Aglaia rimosa (Blanco) Merr	Meliaceae	19	1.07466	11	0.146667	0.965759	5334.44	0.589926	2.63035	0.00876782	-4.73667	7.68747e-05	0.0415302
Batete	Kingiodendron alternifolium (Elm.)Merr.& Rolfe	Fabaceae	9	0.50905	7	0.0933333	0.614574	12529.5	1.38561	2.50924	0.00836412	-4.7838	6.99586e-05	0.0400123
Pototan gubat	Tarennoidea wallichii (Hook.f.)	Rubiaceae	14	0.791855	10	0.133333	0.877963	6164.6	0.681732	2.35155	0.0078385	-4.84871	6.14421e-05	0.0380066
Pangi	Pangium edule Reinw. ex Blume	Salicaceae	9	0.50905	7	0.0933333	0.614574	9094.15	1.00571	2.12933	0.00709776	-4.94798	5.03782e-05	0.0351196
Litsea	Litsea garciae S.Vidal	Lauraceae	13	0.735294	11	0.146667	0.965759	3414.92	0.37765	2.0787	0.00692901	-4.97204	4.80112e-05	0.0344513
Malatapai	Alangium longiflorum Merr.	Cornaceae	12	0.678733	12	0.16	1.05356	3129.03	0.346034	2.07832	0.00692774	-4.97222	4.79936e-05	0.0344463
Takip asin	Macaranga grandifolia (Blanco) Merr.	Euphorbiaceae	11	0.622172	10	0.133333	0.877963	5138.09	0.568212	2.06835	0.00689449	-4.97703	4.7534e-05	0.0343141
Quisumbing gisok	Hopea quisumbingiana Gutierrez	Dipterocarpaceae	10	0.565611	8	0.106667	0.702371	4905.61	0.542502	1.81048	0.00603495	-5.11019	3.64206e-05	0.0308397
Bayok	Pterospermum diversifolium Blume	Pentapetaceae	10	0.565611	8	0.106667	0.702371	3956.06	0.437493	1.70547	0.00568492	-5.16994	3.23183e-05	0.0293907
Piling liitan	Canarium luzonicum (Blume) A.Gray	Burseraceae	11	0.622172	8	0.106667	0.702371	3298.09	0.36473	1.68927	0.00563091	-5.17948	3.17071e-05	0.0291652
Mala Ulalian	Baccaurea lanceolata (Miq.)	Phyllanthaceae	9	0.50905	5	0.0666667	0.438982	6602.07	0.730111	1.67814	0.00559381	-5.18609	3.12907e-05	0.02901
Tamayuan	Strombosia philippinensis (Baill.) Rolfe	Strombosiaceae	11	0.622172	9	0.12	0.790167	2337.11	0.258456	1.6708	0.00556932	-5.19048	3.10173e-05	0.0289074
Kalimatas	Phaeanthus ophthalmicus (Roxb. ex G.Don) J.Sinclair	Annonaceae	9	0.50905	8	0.106667	0.702371	3672.53	0.406138	1.61756	0.00539186	-5.22286	2.90722e-05	0.028161
Manggasinoro	Shorea assamica Dyer,	Dipterocarpaceae	11	0.622172	7	0.0933333	0.614574	3319.3	0.367075	1.60382	0.00534607	-5.23139	2.85805e-05	0.0279674
Magtalisai	Terminalia foetidissima Griff.	Combretaceae	9	0.50905	7	0.0933333	0.614574	4044.02	0.447221	1.57085	0.00523615	-5.25217	2.74173e-05	0.0275011
Alahan	Guioa koelreuteria (Blanco) Merr.	Sapindaceae	10	0.565611	8	0.106667	0.702371	2372.69	0.262392	1.53037	0.00510124	-5.27827	2.60227e-05	0.0269257
Mala Lumbang	Alangium chinense (Lour.)	Cornaceae	9	0.50905	6	0.08	0.526778	4379.39	0.484309	1.52014	0.00506712	-5.28498	2.56757e-05	0.0267796
Tagotoy	Palaquium foxworthyi Merr.	Sapotaceae	9	0.50905	7	0.0933333	0.614574	2708.06	0.299479	1.4231	0.00474368	-5.35094	2.25025e-05	0.0253831
Palosapis	Anisoptera thurifera (Blanco) Blume	Dipterocarpaceae	8	0.452489	6	0.08	0.526778	3790.34	0.419167	1.39843	0.00466144	-5.36843	2.17291e-05	0.0250246
Lamio	Dracontomelon edule ( Blanco) Skeels.	Anacardiaceae	7	0.395928	6	0.08	0.526778	4292.21	0.474668	1.39737	0.00465791	-5.36919	2.16961e-05	0.0250092
Hasselts panau	Dipterocarpus hasseltii Blume	Dipterocarpaceae	8	0.452489	6	0.08	0.526778	3437.7	0.380169	1.35944	0.00453145	-5.39671	2.0534e-05	0.0244549
Malapapaya	Polyscias nodosa (Blume) Seem.	Araliaceae	8	0.452489	6	0.08	0.526778	3136.89	0.346903	1.32617	0.00442056	-5.42149	1.95414e-05	0.023966
Kalomala	Elaeocarpus calomala (Blanco) Merr.	Elaeocarpaceae	7	0.395928	7	0.0933333	0.614574	2169.27	0.239896	1.2504	0.00416799	-5.48032	1.73722e-05	0.0228419
Langin	Micromelum minutum (G.Forst.) Wight & Arn.	Rutaceae	8	0.452489	6	0.08	0.526778	2104.09	0.232687	1.21195	0.00403985	-5.51155	1.63204e-05	0.0222658
Hantamsi	Oreocnide rubescens (Blume) Miq.	Urticaceae	9	0.50905	6	0.08	0.526778	1418.43	0.156862	1.19269	0.00397563	-5.52757	1.58056e-05	0.0219756
Dalingdingan	Hopea foxworthyi Elmer	Dipterocarpaceae	7	0.395928	4	0.0533333	0.351185	3846.1	0.425334	1.17245	0.00390815	-5.54469	1.52737e-05	0.0216695
Sterculia	Sterculia rubiginosa Vent.	Sterculiaceae	6	0.339367	6	0.08	0.526778	2641.3	0.292097	1.15824	0.0038608	-5.55688	1.49058e-05	0.021454
Malabuho	Sterculia oblongata R.Br. in Benn	Sterculiaceae	5	0.282805	4	0.0533333	0.351185	4687.27	0.518356	1.15235	0.00384116	-5.56198	1.47545e-05	0.0213644
Aniam gubat	Antidesma subcordatum Merr.	Phyllanthaceae	7	0.395928	4	0.0533333	0.351185	3590.06	0.397019	1.14413	0.00381377	-5.56914	1.45449e-05	0.0212394
Kanapai	Ficus magnoliifolia Blume	Moraceae	7	0.395928	5	0.0666667	0.438982	2786.6	0.308165	1.14307	0.00381025	-5.57006	1.4518e-05	0.0212233
Katong matsing	Chisocheton pentandrus (Blanco) Merr	Meliaceae	8	0.452489	6	0.08	0.526778	1298.27	0.143573	1.12284	0.0037428	-5.58792	1.40085e-05	0.0209145
Gubas	Endospermum peltatum Merr.	Euphorbiaceae	3	0.169683	2	0.0266667	0.175593	6247.86	0.690939	1.03621	0.00345405	-5.66821	1.19305e-05	0.0195783
Aglia puti	Aglaia lawii (Wight)	Meliaceae	6	0.339367	6	0.08	0.526778	880.433	0.0973655	0.96351	0.0032117	-5.74095	1.0315e-05	0.0184382
Bitaog	Calophyllum inophyllum L.	Calophyllaceae	6	0.339367	5	0.0666667	0.438982	1650.13	0.182484	0.960832	0.00320277	-5.74374	1.02578e-05	0.0183959
Kalingag	Cinnamomum iners Reinw	Lauraceae	6	0.339367	4	0.0533333	0.351185	2383.69	0.263608	0.95416	0.00318053	-5.75071	1.01158e-05	0.0182903
Malak-malak	Palaquium philippense (Perr.) C.B.Rob	Sapotaceae	6	0.339367	5	0.0666667	0.438982	1523.87	0.168522	0.94687	0.00315623	-5.75838	9.96182e-06	0.0181748
Malaikmo	Celtis philippensis Blanco	Cannabaceae	6	0.339367	5	0.0666667	0.438982	1423.93	0.15747	0.935818	0.00311939	-5.77012	9.73061e-06	0.0179993
Tibig	Ficus nota (Blanco) Merr.,	Moraceae	6	0.339367	4	0.0533333	0.351185	2100.16	0.232253	0.922805	0.00307602	-5.78412	9.46187e-06	0.017792
Kalumpit	Terminalia microcarpa Decne.	Combretaceae	4	0.226244	4	0.0533333	0.351185	3030.86	0.335177	0.912607	0.00304202	-5.79523	9.2539e-06	0.0176292
Talang gubat	Diospyros diepenhorstii Miq.	Ebenaceae	5	0.282805	4	0.0533333	0.351185	2452.02	0.271164	0.905155	0.00301718	-5.80343	9.10339e-06	0.01751
Meliaceae (One Leaf)	Blumeodendron subrotundifolium (Elmer) Merr	Euphorbiaceae	5	0.282805	4	0.0533333	0.351185	2427.67	0.268472	0.902462	0.00300821	-5.80641	9.04932e-06	0.0174669
Ilang-ilang	Cananga odorata (Lam.) Hook.f. & Thomson	Annonaceae	5	0.282805	3	0.04	0.263389	3141.6	0.347424	0.893618	0.00297873	-5.81626	8.87282e-06	0.017325
Almon	Shorea almon Foxw.	Dipterocarpaceae	5	0.282805	3	0.04	0.263389	3011.22	0.333006	0.8792	0.00293067	-5.83253	8.58881e-06	0.0170932
Basikong kalawang	Ficus botryocarpa Miq	Moraceae	5	0.282805	5	0.0666667	0.438982	1195.38	0.132195	0.853982	0.00284661	-5.86163	8.10316e-06	0.0166857
Bridelia	Bridelia insulana Hance	Phyllanthaceae	4	0.226244	3	0.04	0.263389	3223.28	0.356457	0.84609	0.0028203	-5.87091	7.95409e-06	0.0165577
Taguilomboy	Syzygium affine Merr	Myrtaceae	4	0.226244	4	0.0533333	0.351185	2258.02	0.249711	0.82714	0.00275713	-5.89356	7.60179e-06	0.0162493
Lanutan bagyo rounded	Gonystylus reticulatus (Elmer)	Thymelaeaceae	6	0.339367	4	0.0533333	0.351185	1234.65	0.136538	0.827089	0.00275696	-5.89363	7.60085e-06	0.0162485
Mala bayokbok	Cleidion ramosii (Merr.) Merr.	Euphorbiaceae	5	0.282805	3	0.04	0.263389	1731.81	0.191517	0.737712	0.00245904	-6.00798	6.04687e-06	0.0147739
Tagnos	Goniothalamus amuyon (Blanco) Merr	Annonaceae	4	0.226244	4	0.0533333	0.351185	1404.3	0.155298	0.732728	0.00244243	-6.01476	5.96545e-06	0.0146906
Puso-puso	Neolitsea villosa (Blume) Merr	Lauraceae	4	0.226244	4	0.0533333	0.351185	1239.36	0.137059	0.714488	0.00238163	-6.03997	5.67215e-06	0.014385
Anubing	Artocarpus ovatus Blanco	Moraceae	4	0.226244	4	0.0533333	0.351185	1091.71	0.12073	0.698159	0.0023272	-6.06309	5.41585e-06	0.01411
Litsea gagmay	Popowia lanceolata Merr.	Annonaceae	5	0.282805	2	0.0266667	0.175593	1946.22	0.215229	0.673627	0.00224542	-6.09886	5.04193e-06	0.0136945
Langil	Albizia lebbeck (L.) Benth.	Fabaceae	4	0.226244	2	0.0266667	0.175593	2442.59	0.270122	0.671959	0.00223986	-6.10134	5.01699e-06	0.0136662
Sagimsim puti	Syzygium lineatum (DC.) Merr. & L.M.Perry	Myrtaceae	4	0.226244	4	0.0533333	0.351185	675.444	0.0746961	0.652126	0.00217375	-6.1313	4.7252e-06	0.0133279
Tindalo	Afzelia rhomboidea (Blanco) S.Vidal,	Fabaceae	4	0.226244	2	0.0266667	0.175593	1983.92	0.219398	0.621235	0.00207078	-6.17983	4.28815e-06	0.0127971
Simile	Streblus glaber (Mer.) Corner	Moraceae	2	0.113122	2	0.0266667	0.175593	2931.9	0.324233	0.612948	0.00204316	-6.19326	4.1745e-06	0.0126538
Anuling	Pisonia umbellifera (J.R.Forst. & G.Forst.)	Nyctaginaceae	4	0.226244	3	0.04	0.263389	1063.43	0.117603	0.607236	0.00202412	-6.20262	4.09707e-06	0.0125549
Moraceae tag-as	Ficus linearifolia Elmer	Moraceae	4	0.226244	3	0.04	0.263389	950.334	0.105096	0.594729	0.00198243	-6.22343	3.93003e-06	0.0123375
Canarium straight	Canarium hirsutum Willd	Burseraceae	4	0.226244	3	0.04	0.263389	819.172	0.0905908	0.580224	0.00193408	-6.24812	3.74067e-06	0.0120844
Lansones bundok	Reinwardtiodendron humile (Hassk.)	Meliaceae	3	0.169683	3	0.04	0.263389	1298.27	0.143573	0.576645	0.00192215	-6.25431	3.69466e-06	0.0120217
Puso-pusong laparan	Neolitsea konishii (Hayata)	Lauraceae	3	0.169683	3	0.04	0.263389	1126.26	0.124551	0.557624	0.00185875	-6.28785	3.45493e-06	0.0116875
Bagawak	Clerodendrum minahassae Teijsm. & Binn.	Lamiaceae	3	0.169683	3	0.04	0.263389	1081.5	0.119601	0.552673	0.00184224	-6.29677	3.39386e-06	0.0116002
Banai-banai	Radermachera quadripinnata (Blanco) Seem	Bignonaceae	3	0.169683	3	0.04	0.263389	948.763	0.104922	0.537994	0.00179331	-6.32369	3.21597e-06	0.0113404
Aporosa	Aporosa sphaeridiophora Merr.	Phyllanthaceae	3	0.169683	3	0.04	0.263389	875.721	0.0968444	0.529917	0.00176639	-6.33882	3.12013e-06	0.0111968
Duklitan	Planchonella duclitan (Blanco)	Sapotaceae	3	0.169683	2	0.0266667	0.175593	1660.34	0.183613	0.528889	0.00176296	-6.34076	3.10804e-06	0.0111785
Canarium dagko	Canarium denticulatum Blume	Burseraceae	3	0.169683	3	0.04	0.263389	795.61	0.0879851	0.521057	0.00173686	-6.35568	3.01667e-06	0.0110389
Antipolo	Artocarpus blancoi (Elmer) Merr	Moraceae	3	0.169683	3	0.04	0.263389	774.404	0.08564	0.518712	0.00172904	-6.36019	2.98958e-06	0.010997
Kuratan	Olea rubrovenia (Elmer) Kiew	Oleaceae	3	0.169683	3	0.04	0.263389	692.723	0.0766069	0.509679	0.00169893	-6.37776	2.88636e-06	0.0108354
Narig	Vatica mangachapoi Blanco	Dipterocarpaceae	3	0.169683	3	0.04	0.263389	680.156	0.0752173	0.508289	0.0016943	-6.38049	2.87065e-06	0.0108104
Anonang	Cordia subcordata Lam.	Boraginaceae	3	0.169683	3	0.04	0.263389	647.955	0.0716562	0.504728	0.00168243	-6.38752	2.83056e-06	0.0107465
Balitbitan	Cynometra ramiflora L.	Fabaceae	3	0.169683	3	0.04	0.263389	593.762	0.0656631	0.498735	0.00166245	-6.39946	2.76374e-06	0.0106388
Anang	Diospyros pyrrhocarpa Miq.	Ebenaceae	3	0.169683	3	0.04	0.263389	544.282	0.0601912	0.493263	0.00164421	-6.41049	2.70343e-06	0.0105402
Anuping	Gymnacranthera farquhariana (Wall. ex Hook.f. & Thomson) Warb.	Myristicaceae	3	0.169683	3	0.04	0.263389	521.506	0.0576724	0.490745	0.00163582	-6.41561	2.67589e-06	0.0104948
Yabnob	Horsfieldia costulata (Miq.) Warb.	Myristicaceae	2	0.113122	2	0.0266667	0.175593	1744.37	0.192907	0.481622	0.00160541	-6.43438	2.57733e-06	0.0103298
Mala Croton	Baccaurea philippinensis (Merr.) Merr	Phyllanthaceae	3	0.169683	3	0.04	0.263389	422.545	0.0467285	0.479801	0.00159934	-6.43817	2.55787e-06	0.0102968
Malabayabas	Tristaniopsis decorticata (Merr.)	Myrtaceae	3	0.169683	3	0.04	0.263389	350.288	0.0387378	0.47181	0.0015727	-6.45496	2.47338e-06	0.0101517
Amugis	Koordersiodendron pinnatum (Blanco) Merr.	Anacardiaceae	1	0.0565611	1	0.0133333	0.0877963	2827.44	0.312681	0.457039	0.00152346	-6.48677	2.32094e-06	0.00988235
Acer	Acer laurinum Hassk	Aceraceae	3	0.169683	2	0.0266667	0.175593	995.298	0.110068	0.455344	0.00151781	-6.49048	2.30376e-06	0.00985135
Bunot-bunot	Trichospermum discolor Elmer	Sparmanniaceae	3	0.169683	2	0.0266667	0.175593	828.008	0.0915679	0.436844	0.00145615	-6.53196	2.12036e-06	0.00951149
Red lauan	Shorea negrosensis Foxw	Dipterocarpaceae	4	0.226244	1	0.0133333	0.0877963	1051.65	0.1163	0.430341	0.00143447	-6.54696	2.0577e-06	0.00939141
Patangis	Magnolia angatensis Blanco	Magnoliaceae	3	0.169683	1	0.0133333	0.0877963	1536.24	0.16989	0.42737	0.00142457	-6.55389	2.02939e-06	0.00933645
Tanguile	Shorea polysperma (Blanco) Merr.	Dipterocarpaceae	1	0.0565611	1	0.0133333	0.0877963	2551.76	0.282195	0.426552	0.00142184	-6.5558	2.02163e-06	0.00932131
Pagsahingin bulog	Canarium asperum Benth	Burseraceae	2	0.113122	2	0.0266667	0.175593	1245.64	0.137754	0.426468	0.00142156	-6.556	2.02084e-06	0.00931975
Mala Kuratan	Meiogyne mindorensis (Merr.)	Annonaceae	3	0.169683	2	0.0266667	0.175593	679.371	0.0751304	0.420406	0.00140135	-6.57032	1.96379e-06	0.00920734
Zizipus	Ziziphus angustifolia (Miq.)	Rhamnaceae	2	0.113122	2	0.0266667	0.175593	1188.31	0.131413	0.420128	0.00140043	-6.57098	1.96119e-06	0.00920217
Alabihig	Polyscias aherniana (Merr.) Lowry & G.M.Plunkett,	Araliaceae	2	0.113122	2	0.0266667	0.175593	1134.9	0.125507	0.414222	0.00138074	-6.58514	1.90644e-06	0.00909235
Lago	Prunus grisea (Blume) Kalkm.	Rosaceae	3	0.169683	2	0.0266667	0.175593	555.278	0.0614072	0.406683	0.00135561	-6.6035	1.83768e-06	0.00895178
Hambabalud gubat	Neonauclea connicalycina Ordas	Rubiaceae	2	0.113122	2	0.0266667	0.175593	1036.92	0.114672	0.403386	0.00134462	-6.61164	1.80801e-06	0.00889016
Agoho	Gymnostoma rumphianum (Jungh. ex Vriese)	Casuarinaceae	2	0.113122	2	0.0266667	0.175593	1031.23	0.114042	0.402757	0.00134252	-6.61321	1.80237e-06	0.00887837
Mala banaba	Bridelia stipularis (L.)	Phyllanthaceae	2	0.113122	2	0.0266667	0.175593	911.064	0.100753	0.389468	0.00129823	-6.64676	1.68539e-06	0.00862899
Pili	Canarium ovatum Engl.	Burseraceae	2	0.113122	2	0.0266667	0.175593	887.502	0.0981472	0.386862	0.00128954	-6.65347	1.66291e-06	0.00857992
Cordia	Cordia aspera G.Forst	Boraginaceae	3	0.169683	2	0.0266667	0.175593	365.211	0.040388	0.385664	0.00128555	-6.65657	1.65263e-06	0.00855733
Sagimsim pula	Syzgium sp.	Myrtaceae	2	0.113122	2	0.0266667	0.175593	860.798	0.0951941	0.383909	0.0012797	-6.66113	1.63762e-06	0.00852423
Bolong eta	Diospyros pilosanthera Blanco	Ebenaceae	2	0.113122	2	0.0266667	0.175593	810.132	0.089591	0.378306	0.00126102	-6.67583	1.59017e-06	0.00841836
Malapingan	Trichadenia philippinensis Merr.	Salicaceae	2	0.113122	2	0.0266667	0.175593	785.4	0.086856	0.375571	0.0012519	-6.68309	1.56726e-06	0.00836658
Katmon	Dillenia philippinensis Rolfe	Dilleniaceae	2	0.113122	2	0.0266667	0.175593	729.637	0.0806892	0.369404	0.00123135	-6.69965	1.51621e-06	0.00824959
Butli	Ficus gul Lauterb. & K.Schum.	Moraceae	2	0.113122	2	0.0266667	0.175593	684.869	0.0757384	0.364453	0.00121484	-6.71314	1.47585e-06	0.00815542
Mala tambis	Syzygium crassipes (C.B.Rob.) Merr.	Myrtaceae	2	0.113122	2	0.0266667	0.175593	585.908	0.0647945	0.353509	0.00117836	-6.74363	1.38854e-06	0.00794645
Ilo-ilo	Aglaia argentea Blume	Meliaceae	2	0.113122	2	0.0266667	0.175593	523.076	0.0578461	0.346561	0.0011552	-6.76348	1.33449e-06	0.00781319
Hagiwis	Magnolia philippinensis P.Parm	Magnoliaceae	2	0.113122	1	0.0133333	0.0877963	1288.06	0.142444	0.343362	0.00114454	-6.77275	1.30997e-06	0.00775169
Malakape	Canthium dicoccum (Gaertn.) Merr.	Rubiaceae	2	0.113122	2	0.0266667	0.175593	441.395	0.048813	0.337528	0.00112509	-6.78989	1.26583e-06	0.00763926
Hinlaumo	Mallotus mollissimus (Geiseler)	Euphorbiaceae	2	0.113122	2	0.0266667	0.175593	424.901	0.0469891	0.335704	0.00111901	-6.79531	1.25219e-06	0.00760404
Malasangki	Euonymus javanicus Blume	Celastraceae	2	0.113122	2	0.0266667	0.175593	359.713	0.03978	0.328495	0.00109498	-6.81702	1.19899e-06	0.00746452
Lumbang	Aleurites moluccanus (L.) Willd	Euphorbiaceae	1	0.0565611	1	0.0133333	0.0877963	1661.91	0.183787	0.328145	0.00109382	-6.81808	1.19643e-06	0.00745772
Syzgium sp.	Syzgium sp.	Myrtaceae	2	0.113122	2	0.0266667	0.175593	309.448	0.0342212	0.322936	0.00107645	-6.83408	1.15875e-06	0.00735657
Batuan	Garcinia binucao (Blanco) Choisy	Clusiaceae	2	0.113122	2	0.0266667	0.175593	255.255	0.0282282	0.316943	0.00105648	-6.85282	1.11614e-06	0.00723984
Balinghasai	Buchanania arborescens (Blume) Blume	Anacardiaceae	2	0.113122	2	0.0266667	0.175593	232.478	0.0257094	0.314424	0.00104808	-6.86079	1.09847e-06	0.00719067
Pahutan	Mangifera altissima Blanco	Anacardiaceae	2	0.113122	2	0.0266667	0.175593	173.573	0.0191952	0.30791	0.00102637	-6.88173	1.05343e-06	0.00706318
Tabian	Elaeocarpus monocera Cav.	Elaeocarpaceae	1	0.0565611	1	0.0133333	0.0877963	1385.45	0.153214	0.297571	0.000991904	-6.91588	9.83874e-07	0.0068599
Annonaceae	Friesodielsia sp.	Annonaceae	2	0.113122	1	0.0133333	0.0877963	581.196	0.0642734	0.265192	0.000883973	-7.03108	7.81408e-07	0.00621529
Engelhardtia	Engelhardtia rigida Blume	Juglandaceae	2	0.113122	1	0.0133333	0.0877963	500.3	0.0553272	0.256246	0.000854152	-7.0654	7.29576e-07	0.00603493
Igyo	Dysoxylum gaudichaudianum (A.Juss.) Miq.	Meliaceae	1	0.0565611	1	0.0133333	0.0877963	804.25	0.0889405	0.233298	0.00077766	-7.15922	6.04755e-07	0.00556744
Tangisang bayawak	Ficus variegata Blume	Moraceae	1	0.0565611	1	0.0133333	0.0877963	804.25	0.0889405	0.233298	0.00077766	-7.15922	6.04755e-07	0.00556744
Dungo	Ficus nervosa B.Heyne ex Roth	Moraceae	1	0.0565611	1	0.0133333	0.0877963	754.769	0.0834686	0.227826	0.00075942	-7.18296	5.76719e-07	0.00545488
Hagimit	Ficus minahassae (Teijsm. & Vriese) Miq.	Moraceae	1	0.0565611	1	0.0133333	0.0877963	754.769	0.0834686	0.227826	0.00075942	-7.18296	5.76719e-07	0.00545488
Malatanglin	Adenanthera pavonina L	Fabaceae	1	0.0565611	1	0.0133333	0.0877963	754.769	0.0834686	0.227826	0.00075942	-7.18296	5.76719e-07	0.00545488
Yakal	Shorea astylosa Foxw.	Dipterocarpaceae	1	0.0565611	1	0.0133333	0.0877963	706.86	0.0781704	0.222528	0.000741759	-7.20649	5.50207e-07	0.00534548
Apitong	Dipterocarpus grandiflorus (Blanco)	Dipterocarpaceae	1	0.0565611	1	0.0133333	0.0877963	572.557	0.063318	0.207675	0.000692251	-7.27556	4.79212e-07	0.00503652
Bahai	Ormosia calavensis Azaola ex Blanco	Fabaceae	1	0.0565611	1	0.0133333	0.0877963	530.93	0.0587146	0.203072	0.000676907	-7.29798	4.58203e-07	0.00494005
Lamog	Planchonia spectabilis Merr	Lecythidaceae	1	0.0565611	1	0.0133333	0.0877963	490.875	0.054285	0.198642	0.000662141	-7.32003	4.38431e-07	0.00484689
Caimito	Chrysophyllum cainito L.	Sapotaceae	1	0.0565611	1	0.0133333	0.0877963	452.39	0.050029	0.194386	0.000647955	-7.34169	4.19845e-07	0.00475708
Hantamsi trinerve	Oreocnide trinervis (Wedd.) Miq.	Urticaceae	1	0.0565611	1	0.0133333	0.0877963	415.477	0.0459468	0.190304	0.000634347	-7.36291	4.02397e-07	0.00467064
Mala Taluto	Cleistanthus pilosus C.B.Rob.	Phyllanthaceae	1	0.0565611	1	0.0133333	0.0877963	380.134	0.0420383	0.186396	0.000621319	-7.38367	3.86037e-07	0.00458761
Anislag	Flueggea flexuosa Müll.Arg.	Phyllanthaceae	1	0.0565611	1	0.0133333	0.0877963	346.361	0.0383035	0.182661	0.00060887	-7.40391	3.70722e-07	0.00450801
Bayag usa	Voacanga globosa (Blanco) Merr.	Apocynaceae	1	0.0565611	1	0.0133333	0.0877963	314.16	0.0347424	0.1791	0.000596999	-7.42359	3.56408e-07	0.00443188
Mala malasangki	Glyptopetalum marivelense (Elmer) Merr.	Celastraceae	1	0.0565611	1	0.0133333	0.0877963	314.16	0.0347424	0.1791	0.000596999	-7.42359	3.56408e-07	0.00443188
Pandakaki	Tabernaemontana pandacaqui Poir	Apocynaceae	1	0.0565611	1	0.0133333	0.0877963	314.16	0.0347424	0.1791	0.000596999	-7.42359	3.56408e-07	0.00443188
Putat	Sterculia stipulata Korth.	Sterculiaceae	1	0.0565611	1	0.0133333	0.0877963	314.16	0.0347424	0.1791	0.000596999	-7.42359	3.56408e-07	0.00443188
Tuai	Bischofia javanica Blume	Phyllanthaceae	1	0.0565611	1	0.0133333	0.0877963	314.16	0.0347424	0.1791	0.000596999	-7.42359	3.56408e-07	0.00443188
Paguringon	Cratoxylum sumatranum (Jack) Blume	Hypericaceae	1	0.0565611	1	0.0133333	0.0877963	283.529	0.031355	0.175712	0.000585708	-7.44269	3.43054e-07	0.00435924
Lanete	Wrightia pubescens R.Br	Apocynaceae	1	0.0565611	1	0.0133333	0.0877963	240.529	0.0265996	0.170957	0.000569857	-7.47013	3.24737e-07	0.0042569
Bago	Gnetum gnemon L.	Gnetaceae	1	0.0565611	1	0.0133333	0.0877963	226.981	0.0251014	0.169459	0.000564863	-7.47893	3.1907e-07	0.00422457
Kalingag liitan	Cinnamomum mercadoi S.Vidal	Lauraceae	1	0.0565611	1	0.0133333	0.0877963	226.981	0.0251014	0.169459	0.000564863	-7.47893	3.1907e-07	0.00422457
Mala kuling manok	Picrasma javanica Blume	Simaroubaceae	1	0.0565611	1	0.0133333	0.0877963	226.981	0.0251014	0.169459	0.000564863	-7.47893	3.1907e-07	0.00422457
Mala tagnos	Goniothalamus elmeri Merr	Annonaceae	1	0.0565611	1	0.0133333	0.0877963	226.981	0.0251014	0.169459	0.000564863	-7.47893	3.1907e-07	0.00422457
Sapindaceae	Harpullia arborea (Blanco)	Sapindaceae	1	0.0565611	1	0.0133333	0.0877963	226.981	0.0251014	0.169459	0.000564863	-7.47893	3.1907e-07	0.00422457
Tadyang anuang	Kanapia monstrosa (A.Rich.)	Rubiaceae	1	0.0565611	1	0.0133333	0.0877963	226.981	0.0251014	0.169459	0.000564863	-7.47893	3.1907e-07	0.00422457
Yakal saplungan	Hopea plagata (Blanco) S.Vidal	Dipterocarpaceae	1	0.0565611	1	0.0133333	0.0877963	226.981	0.0251014	0.169459	0.000564863	-7.47893	3.1907e-07	0.00422457
Binunga	Macaranga tanarius (L.) Müll.Arg.	Euphorbiaceae	1	0.0565611	1	0.0133333	0.0877963	201.062	0.0222351	0.166593	0.000555308	-7.49599	3.08367e-07	0.00416258
Bolon	Platymitra arborea (Blanco) Kessler	Annonaceae	1	0.0565611	1	0.0133333	0.0877963	201.062	0.0222351	0.166593	0.000555308	-7.49599	3.08367e-07	0.00416258
Canarium red	Canarium euryphyllum Perkins	Burseraceae	1	0.0565611	1	0.0133333	0.0877963	201.062	0.0222351	0.166593	0.000555308	-7.49599	3.08367e-07	0.00416258
Lingo-lingo	Vitex turczaninowii Merr.	Lamiaceae	1	0.0565611	1	0.0133333	0.0877963	201.062	0.0222351	0.166593	0.000555308	-7.49599	3.08367e-07	0.00416258
Sablot	Litsea glutinosa (Lour.)	Lauraceae	1	0.0565611	1	0.0133333	0.0877963	176.715	0.0195426	0.1639	0.000546333	-7.51228	2.9848e-07	0.00410421
Ternstroemia	Ternstroemia philippinensis Merr.	Pentaphylaceae	1	0.0565611	1	0.0133333	0.0877963	176.715	0.0195426	0.1639	0.000546333	-7.51228	2.9848e-07	0.00410421
White nato	Palaquium elongatum Merr.	Sapotaceae	1	0.0565611	1	0.0133333	0.0877963	176.715	0.0195426	0.1639	0.000546333	-7.51228	2.9848e-07	0.00410421
Bintoko	Melicope latifolia (DC.)	Rutaceae	1	0.0565611	1	0.0133333	0.0877963	153.938	0.0170238	0.161381	0.000537937	-7.52777	2.89376e-07	0.00404947
Kalantas	Toona calantas Merr. & Rolfe	Meliaceae	1	0.0565611	1	0.0133333	0.0877963	153.938	0.0170238	0.161381	0.000537937	-7.52777	2.89376e-07	0.00404947
Mala santol	Sandoricum vidalii Merr.	Meliaceae	1	0.0565611	1	0.0133333	0.0877963	153.938	0.0170238	0.161381	0.000537937	-7.52777	2.89376e-07	0.00404947
Kubi	Artocarpus nitidus Trécul	Moraceae	1	0.0565611	1	0.0133333	0.0877963	132.733	0.0146787	0.159036	0.00053012	-7.54241	2.81027e-07	0.00399838
Ligas	Semecarpus cuneiformis Blanco	Anacardiaceae	1	0.0565611	1	0.0133333	0.0877963	132.733	0.0146787	0.159036	0.00053012	-7.54241	2.81027e-07	0.00399838
Mala Simile	Polyalthia lanceolata S.Vidal,	Annonaceae	1	0.0565611	1	0.0133333	0.0877963	132.733	0.0146787	0.159036	0.00053012	-7.54241	2.81027e-07	0.00399838
Malabago	Phaleria capitata Jack	Thymeleaceae	1	0.0565611	1	0.0133333	0.0877963	132.733	0.0146787	0.159036	0.00053012	-7.54241	2.81027e-07	0.00399838
Puso-puso gagmay	Actinodaphne multiflora Benth.	Lauraceae	1	0.0565611	1	0.0133333	0.0877963	132.733	0.0146787	0.159036	0.00053012	-7.54241	2.81027e-07	0.00399838
Akle	Albizia acle (Blanco) Merr.	Fabaceae	1	0.0565611	1	0.0133333	0.0877963	113.098	0.0125073	0.156865	0.000522882	-7.55615	2.73406e-07	0.00395098
Betis	Madhuca betis (Blanco) MacBride,	Sapotaceae	1	0.0565611	1	0.0133333	0.0877963	113.098	0.0125073	0.156865	0.000522882	-7.55615	2.73406e-07	0.00395098
Mamalis	Pittosporum pentandrum (Blanco) Merr.	Pittosporaceae	1	0.0565611	1	0.0133333	0.0877963	113.098	0.0125073	0.156865	0.000522882	-7.55615	2.73406e-07	0.00395098
Bikal	Dinochloa acutiflora (Munro)	Poaceae	1	0.0565611	1	0.0133333	0.0877963	95.0334	0.0105096	0.154867	0.000516223	-7.56897	2.66486e-07	0.00390728
Magnoliaceae	Magnolia liliifera Baill	Magnoliaceae	1	0.0565611	1	0.0133333	0.0877963	95.0334	0.0105096	0.154867	0.000516223	-7.56897	2.66486e-07	0.00390728
Agosip	Symplocos cochinchinensis (Lour.) S.Moore	Symplocaceae	1	0.0565611	1	0.0133333	0.0877963	78.54	0.0086856	0.153043	0.000510143	-7.58082	2.60246e-07	0.0038673
Aunasin	Ardisia pyramidalis (Cav.) Pers.	Primulaceae	1	0.0565611	1	0.0133333	0.0877963	78.54	0.0086856	0.153043	0.000510143	-7.58082	2.60246e-07	0.0038673
Balete	Ficus balete Merr.	Moraceae	1	0.0565611	1	0.0133333	0.0877963	78.54	0.0086856	0.153043	0.000510143	-7.58082	2.60246e-07	0.0038673
Kamandiis	Garcinia rubra Merr.	Clusiaceae	1	0.0565611	1	0.0133333	0.0877963	78.54	0.0086856	0.153043	0.000510143	-7.58082	2.60246e-07	0.0038673
Grand Total			1768	100	1139	15.1867	100	904256	100	300	1	-1191.47	0.0186414	4.48957	Species Diversity
														0.850601	Evenness
														0.981359	Simpson's
														53.6441	Gini-simpson's

## Sheet: RSPL 5x5 Tabulated Data
Species	Latin Name	Family Name	Density	Rel. Den	Occurrence	Frequency	Rel. Freq	Dominance	Rel. Dom	Imp. Value	Pi	Ln	S's	Product
Croton	Trigonostemon philippinensis Stapf in Elmer	Euphorbiaceae	64	6.21359	28	0.373333	3.48259	1132.5	10.4644	20.1606	0.067202	-2.70005	0.00451611	0.181449
Paginga	Lepiniopsis ternatensis Valeton	Apocynaceae	38	3.68932	19	0.253333	2.36318	504.345	4.6602	10.7127	0.035709	-3.33235	0.00127513	0.118995
Balobo	Diplodiscus paniculatus Turcs.	Brownlowiaceae	28	2.71845	22	0.293333	2.73632	479.652	4.43203	9.8868	0.032956	-3.41258	0.0010861	0.112465
Malasaging	Aglaia edulis (Roxb.) Wall.	Meliaceae	26	2.52427	22	0.293333	2.73632	284.723	2.63087	7.89146	0.0263049	-3.638	0.000691946	0.0956972
Kalimatas	Phaeanthus ophthalmicus (Roxb. ex G.Don) J.Sinclair	Annonaceae	28	2.71845	22	0.293333	2.73632	165.908	1.53301	6.98777	0.0232926	-3.75962	0.000542544	0.0875712
Tamayuan	Strombosia philippinensis (Baill.) Rolfe	Strombosiaceae	22	2.13592	16	0.213333	1.99005	201.086	1.85806	5.98403	0.0199468	-3.91469	0.000397873	0.0780853
Aglia dagko	Aglaia aherniana Perkins	Meliaceae	19	1.84466	12	0.16	1.49254	243.16	2.24682	5.58402	0.0186134	-3.98387	0.000346459	0.0741534
Malaikmo	Celtis philippensis Blanco	Cannabaceae	23	2.23301	16	0.213333	1.99005	145.66	1.34592	5.56898	0.0185633	-3.98657	0.000344594	0.0740037
Apanang	Mallotus cumingii Müll.Arg.	Euphorbiaceae	18	1.74757	16	0.213333	1.99005	197.324	1.82329	5.56092	0.0185364	-3.98802	0.000343598	0.0739235
Kangko	Aphanamixis polystachya (Wall.)	Meliaceae	24	2.3301	15	0.2	1.86567	123.543	1.14155	5.33732	0.0177911	-4.02906	0.000316522	0.0716813
Lanutan bagyo	Gonystylus macrophyllus (Miq.) Airy Shaw	Thymelaeaceae	22	2.13592	16	0.213333	1.99005	131.06	1.21101	5.33698	0.0177899	-4.02912	0.000316481	0.0716778
Bayokbok	Symplocos odoratissima (Blume)	Symplocaceae	19	1.84466	16	0.213333	1.99005	105.495	0.974784	4.80949	0.0160316	-4.13319	0.000257014	0.0662619
Taguibokbok	Gomphandra mappioides Valeton, Crit. Overz	Stemonuraceae	19	1.84466	14	0.186667	1.74129	90.2425	0.83385	4.4198	0.0147327	-4.21769	0.000217052	0.0621378
Aglia gagmay	Aglaia exstipulata (Griff.) W.Theob.	Meliaceae	13	1.26214	10	0.133333	1.24378	205.665	1.90036	4.40628	0.0146876	-4.22075	0.000215726	0.0619927
Katong matsing	Chisocheton pentandrus (Blanco) Merr	Meliaceae	13	1.26214	12	0.16	1.49254	173.338	1.60166	4.35633	0.0145211	-4.23215	0.000210863	0.0614555
White lauan	Shorea contorta S.Vidal,	Dipterocarpaceae	15	1.45631	11	0.146667	1.36816	154.472	1.42734	4.25181	0.0141727	-4.25644	0.000200866	0.0603252
Alahan	Guioa koelreuteria (Blanco) Merr.	Sapindaceae	12	1.16505	10	0.133333	1.24378	166.599	1.53939	3.94822	0.0131607	-4.33052	0.000173205	0.0569928
Litsea gagmay	Popowia lanceolata Merr.	Annonaceae	14	1.35922	12	0.16	1.49254	112.367	1.03828	3.89005	0.0129668	-4.34536	0.000168138	0.0563455
Bitanghol	Calophyllum blancoi Planch. & Triana	Calophyllaceae	16	1.5534	12	0.16	1.49254	87.3365	0.806998	3.85293	0.0128431	-4.35495	0.000164946	0.0559311
Manggasinoro	Shorea assamica Dyer,	Dipterocarpaceae	9	0.873786	9	0.12	1.1194	193.86	1.79129	3.78448	0.0126149	-4.37287	0.000159136	0.0551635
Kapulasan	Nephelium ramboutan-ake (Labill.) Leenh	Sapindaceae	10	0.970874	9	0.12	1.1194	178.388	1.64832	3.7386	0.012462	-4.38507	0.000155301	0.0546468
Langin	Micromelum minutum (G.Forst.) Wight & Arn.	Rutaceae	11	1.06796	7	0.0933333	0.870647	184.2	1.70203	3.64063	0.0121354	-4.41162	0.000147269	0.053537
Tagnos	Goniothalamus amuyon (Blanco) Merr	Annonaceae	13	1.26214	8	0.106667	0.995025	132.332	1.22276	3.47992	0.0115997	-4.45677	0.000134554	0.0516974
Sagimsim puti	Syzygium lineatum (DC.) Merr. & L.M.Perry	Myrtaceae	12	1.16505	10	0.133333	1.24378	99.5887	0.92021	3.32904	0.0110968	-4.5011	0.000123139	0.0499478
Duguan	Myristica philippensis Lam.	Myristicaceae	9	0.873786	8	0.106667	0.995025	151.276	1.39781	3.26662	0.0108887	-4.52003	0.000118564	0.0492173
Upling gubat	Ficus ampelas Burm.f.	Moraceae	7	0.679612	6	0.08	0.746269	197.897	1.82859	3.25447	0.0108482	-4.52375	0.000117684	0.0490747
Putian	Alangium meyeri Merr.	Cornaceae	10	0.970874	9	0.12	1.1194	121.682	1.12435	3.21463	0.0107154	-4.53607	0.000114821	0.048606
Malasangki	Euonymus javanicus Blume	Celastraceae	13	1.26214	12	0.16	1.49254	49.4645	0.457057	3.21173	0.0107058	-4.53697	0.000114613	0.0485718
Ulaian	Lithocarpus coopertus (Blanco)	Fagaceae	12	1.16505	11	0.146667	1.36816	54.7659	0.506043	3.03925	0.0101308	-4.59217	0.000102634	0.0465225
Taluto	Pterocymbium tinctorium (Blanco) Merr	Sterculiaceae	9	0.873786	7	0.0933333	0.870647	118.093	1.09119	2.83562	0.00945208	-4.66152	8.93417e-05	0.044061
Malakapaya	Osmoxylon eminens (W.Bull.) Philipson, Blumea 23	Araliaceae	8	0.776699	8	0.106667	0.995025	106.862	0.987412	2.75914	0.00919712	-4.68887	8.4587e-05	0.043124
Mala tagnos	Goniothalamus elmeri Merr	Annonaceae	12	1.16505	9	0.12	1.1194	50.9489	0.470773	2.75522	0.00918408	-4.69028	8.43474e-05	0.0430759
Aporosa	Aporosa sphaeridiophora Merr.	Phyllanthaceae	9	0.873786	8	0.106667	0.995025	86.6532	0.800684	2.6695	0.00889832	-4.72189	7.91801e-05	0.0420169
Bago	Gnetum gnemon L.	Gnetaceae	10	0.970874	6	0.08	0.746269	90.753	0.838567	2.55571	0.00851903	-4.76545	7.25739e-05	0.040597
Buhian	Litsea fulva (Blume)	Lauraceae	8	0.776699	7	0.0933333	0.870647	85.0824	0.78617	2.43352	0.00811172	-4.81445	6.58e-05	0.0390534
Mala tambis	Syzygium crassipes (C.B.Rob.) Merr.	Myrtaceae	6	0.582524	6	0.08	0.746269	118.36	1.09366	2.42245	0.00807483	-4.819	6.52029e-05	0.0389126
Batino	Alstonia macrophylla Wall ex. DC.	Apocynaceae	10	0.970874	10	0.133333	1.24378	16.3677	0.15124	2.36589	0.00788631	-4.84263	6.2194e-05	0.0381905
Malugai	Pometia pinnata J.R.Forst. & G.Forst.	Sapindaceae	7	0.679612	6	0.08	0.746269	99.196	0.916582	2.34246	0.00780821	-4.85258	6.09681e-05	0.0378899
Kuratan	Olea rubrovenia (Elmer) Kiew	Oleaceae	7	0.679612	7	0.0933333	0.870647	84.7682	0.783267	2.33353	0.00777842	-4.8564	6.05038e-05	0.0377751
Nato	Palaquium luzoniense (Fern.-Vill.) S.Vidal	Sapotaceae	8	0.776699	8	0.106667	0.995025	52.9595	0.489352	2.26108	0.00753692	-4.88794	5.68051e-05	0.03684
Pagsahingin	Canarium vrieseanum Engl	Burseraceae	7	0.679612	6	0.08	0.746269	89.7791	0.829568	2.25545	0.00751816	-4.89043	5.65227e-05	0.0367671
Guijo	Shorea guiso (Blanco) Blume	Dipterocarpaceae	6	0.582524	4	0.0533333	0.497512	116.443	1.07595	2.15599	0.00718662	-4.93553	5.16475e-05	0.0354698
Hantamsi	Oreocnide rubescens (Blume) Miq.	Urticaceae	7	0.679612	2	0.0266667	0.248756	129.905	1.20034	2.12871	0.00709568	-4.94827	5.03487e-05	0.0351113
Kuling manok	Spiraeopsis celebica (Blume) Miq	Cunoniaceae	8	0.776699	5	0.0666667	0.621891	74.9036	0.692117	2.09071	0.00696902	-4.96628	4.85673e-05	0.0346101
Malatapai	Alangium longiflorum Merr.	Cornaceae	7	0.679612	7	0.0933333	0.870647	51.4437	0.475345	2.0256	0.00675201	-4.99791	4.55897e-05	0.033746
Balinghasai	Buchanania arborescens (Blume) Blume	Anacardiaceae	6	0.582524	5	0.0666667	0.621891	80.6841	0.74553	1.94994	0.00649982	-5.03598	4.22476e-05	0.032733
Malabuho	Sterculia oblongata R.Br. in Benn	Sterculiaceae	4	0.38835	4	0.0533333	0.497512	112.312	1.03778	1.92364	0.00641213	-5.04956	4.11154e-05	0.0323785
Malabago	Phaleria capitata Jack	Thymeleaceae	7	0.679612	5	0.0666667	0.621891	45.7967	0.423166	1.72467	0.00574889	-5.15875	3.30498e-05	0.0296571
Agosip	Symplocos cochinchinensis (Lour.) S.Moore	Symplocaceae	7	0.679612	5	0.0666667	0.621891	41.4377	0.382889	1.68439	0.00561464	-5.18238	3.15241e-05	0.0290972
Bakan oblong	Nothaphoebe umbelliflora (Blume) Blume	Lauraceae	7	0.679612	6	0.08	0.746269	27.8738	0.257557	1.68344	0.00561146	-5.18294	3.14885e-05	0.0290839
Zizipus	Ziziphus angustifolia (Miq.)	Rhamnaceae	4	0.38835	1	0.0133333	0.124378	123.111	1.13756	1.65029	0.00550097	-5.20283	3.02606e-05	0.0286206
Kalingag	Cinnamomum iners Reinw	Lauraceae	7	0.679612	5	0.0666667	0.621891	31.7066	0.292972	1.59447	0.00531491	-5.23724	2.82483e-05	0.0278355
Batete	Kingiodendron alternifolium (Elm.)Merr.& Rolfe	Fabaceae	6	0.582524	5	0.0666667	0.621891	41.7362	0.385646	1.59006	0.0053002	-5.24001	2.80922e-05	0.0277731
Mala putian	Xanthophyllum flavescens Roxb.	Polygalaceae	5	0.485437	4	0.0533333	0.497512	59.8553	0.55307	1.53602	0.00512006	-5.27459	2.6215e-05	0.0270062
Bamban	Donax canniformis (G.Forst.) K.Schum	Maranthaceae	12	1.16505	2	0.0266667	0.248756	11.7731	0.108785	1.52259	0.0050753	-5.28337	2.57587e-05	0.0268147
Malapingan	Trichadenia philippinensis Merr.	Salicaceae	6	0.582524	3	0.04	0.373134	59.0071	0.545232	1.50089	0.00500297	-5.29772	2.50297e-05	0.0265043
Bikal	Dinochloa acutiflora (Munro)	Poaceae	8	0.776699	4	0.0533333	0.497512	22.8316	0.210966	1.48518	0.00495059	-5.30825	2.45084e-05	0.026279
Kalomala	Elaeocarpus calomala (Blanco) Merr.	Elaeocarpaceae	5	0.485437	5	0.0666667	0.621891	37.1573	0.343337	1.45066	0.00483555	-5.33176	2.33825e-05	0.025782
Lunas	Lunasia amara Blanco	Rutaceae	7	0.679612	5	0.0666667	0.621891	15.1661	0.140136	1.44164	0.00480546	-5.338	2.30925e-05	0.0256516
Yabnob	Horsfieldia costulata (Miq.) Warb.	Myristicaceae	5	0.485437	5	0.0666667	0.621891	34.322	0.317139	1.42447	0.00474822	-5.34999	2.25456e-05	0.0254029
Pinanga	Pinanga philippinensis Becc	Arecaceae	4	0.38835	3	0.04	0.373134	69.4451	0.64168	1.40316	0.00467721	-5.36505	2.18763e-05	0.0250935
Aniam gubat	Antidesma subcordatum Merr.	Phyllanthaceae	6	0.582524	4	0.0533333	0.497512	30.8741	0.28528	1.36532	0.00455105	-5.3924	2.07121e-05	0.0245411
White nato	Palaquium elongatum Merr.	Sapotaceae	5	0.485437	5	0.0666667	0.621891	25.5176	0.235786	1.34311	0.00447704	-5.40879	2.00439e-05	0.0242154
Manggachapui	Hopea acuminata Merr.	Dipterocarpaceae	5	0.485437	4	0.0533333	0.497512	38.0683	0.351755	1.3347	0.00444902	-5.41507	1.97937e-05	0.0240917
Bignai pugo	Antidesma montanum Blume	Phyllanthaceae	3	0.291262	3	0.04	0.373134	67.026	0.619328	1.28372	0.00427908	-5.45402	1.83105e-05	0.0233382
Bagawak	Clerodendrum minahassae Teijsm. & Binn.	Lamiaceae	5	0.485437	3	0.04	0.373134	37.0238	0.342103	1.20067	0.00400225	-5.5209	1.6018e-05	0.022096
Canarium red	Canarium euryphyllum Perkins	Burseraceae	5	0.485437	4	0.0533333	0.497512	23.2557	0.214885	1.19783	0.00399278	-5.52327	1.59423e-05	0.0220532
Meliaceae (One Leaf)	Blumeodendron subrotundifolium (Elmer) Merr	Euphorbiaceae	4	0.38835	2	0.0266667	0.248756	52.9674	0.489424	1.12653	0.0037551	-5.58464	1.41008e-05	0.0209709
Lanete	Wrightia pubescens R.Br	Apocynaceae	3	0.291262	3	0.04	0.373134	49.1975	0.45459	1.11899	0.00372995	-5.59136	1.39126e-05	0.0208555
Ilo-ilo	Aglaia argentea Blume	Meliaceae	4	0.38835	4	0.0533333	0.497512	23.4206	0.216409	1.10227	0.00367424	-5.60641	1.35e-05	0.0205993
Mayapis	Shorea squamata (Turcz.) Benth. & Hook.f. ex DC	Dipterocarpaceae	2	0.194175	2	0.0266667	0.248756	70.6939	0.653219	1.09615	0.00365383	-5.61198	1.33505e-05	0.0205052
Marang timber	Litsea cordata (Jack) Hook.f.	Lauraceae	3	0.291262	3	0.04	0.373134	45.1605	0.417288	1.08168	0.00360561	-5.62526	1.30005e-05	0.0202825
Sagimsim laparan	Syzygium gitingense (Elmer) Merr	Myrtaceae	4	0.38835	4	0.0533333	0.497512	20.4518	0.188977	1.07484	0.0035828	-5.63161	1.28364e-05	0.0201769
Bunot-bunot	Trichospermum discolor Elmer	Sparmanniaceae	2	0.194175	2	0.0266667	0.248756	68.2434	0.630576	1.07351	0.00357836	-5.63285	1.28046e-05	0.0201564
Bayag usa	Voacanga globosa (Blanco) Merr.	Apocynaceae	4	0.38835	4	0.0533333	0.497512	20.1455	0.186147	1.07201	0.00357336	-5.63425	1.27689e-05	0.0201332
Malakape	Canthium dicoccum (Gaertn.) Merr.	Rubiaceae	4	0.38835	3	0.04	0.373134	31.5574	0.291593	1.05308	0.00351026	-5.65207	1.23219e-05	0.0198402
Takipan	Caryota maxima Blume	Arecaceae	2	0.194175	2	0.0266667	0.248756	65.3845	0.60416	1.04709	0.0034903	-5.65777	1.21822e-05	0.0197473
Bitaog	Calophyllum inophyllum L.	Calophyllaceae	3	0.291262	3	0.04	0.373134	41.3827	0.382381	1.04678	0.00348926	-5.65807	1.21749e-05	0.0197424
Talang gubat	Diospyros diepenhorstii Miq.	Ebenaceae	4	0.38835	4	0.0533333	0.497512	16.4855	0.152328	1.03819	0.00346063	-5.6663	1.1976e-05	0.019609
Amamali	Leea aculeata Blume ex Spreng.	Leeaceae	4	0.38835	4	0.0533333	0.497512	15.2682	0.14108	1.02694	0.00342314	-5.6772	1.17179e-05	0.0194338
Mala banaba	Bridelia stipularis (L.)	Phyllanthaceae	2	0.194175	2	0.0266667	0.248756	62.832	0.580574	1.02351	0.00341168	-5.68055	1.16396e-05	0.0193802
Malak-malak	Palaquium philippense (Perr.) C.B.Rob	Sapotaceae	2	0.194175	2	0.0266667	0.248756	62.4864	0.577381	1.02031	0.00340104	-5.68367	1.15671e-05	0.0193304
Pototan gubat	Tarennoidea wallichii (Hook.f.)	Rubiaceae	4	0.38835	3	0.04	0.373134	26.7036	0.246744	1.00823	0.00336076	-5.69559	1.12947e-05	0.0191415
Agar wood	Aquilaria cumingiana (Decne.)	Thymelaeaceae	3	0.291262	3	0.04	0.373134	37.1102	0.342902	1.0073	0.00335766	-5.69651	1.12739e-05	0.0191269
Sagimsim	Syzygium myrtifolium Walp.	Myrtaceae	3	0.291262	3	0.04	0.373134	34.8403	0.321928	0.986325	0.00328775	-5.71755	1.08093e-05	0.0187979
Sterculia	Sterculia rubiginosa Vent.	Sterculiaceae	3	0.291262	3	0.04	0.373134	34.4476	0.3183	0.982696	0.00327565	-5.72124	1.07299e-05	0.0187408
Batuan	Garcinia binucao (Blanco) Choisy	Clusiaceae	4	0.38835	4	0.0533333	0.497512	7.13929	0.0659678	0.95183	0.00317277	-5.75315	1.00664e-05	0.0182534
Hambabalud tag-as	Neonauclea glabra (Roxb.)	Rubiaceae	1	0.0970874	1	0.0133333	0.124378	78.54	0.725718	0.947183	0.00315728	-5.75805	9.9684e-06	0.0181797
Aunasin	Ardisia pyramidalis (Cav.) Pers.	Primulaceae	3	0.291262	3	0.04	0.373134	26.3109	0.243115	0.907512	0.00302504	-5.80083	9.15087e-06	0.0175477
Antipolo	Artocarpus blancoi (Elmer) Merr	Moraceae	3	0.291262	3	0.04	0.373134	26.1224	0.241374	0.90577	0.00301923	-5.80275	9.11577e-06	0.0175199
Takip asin	Macaranga grandifolia (Blanco) Merr.	Euphorbiaceae	2	0.194175	2	0.0266667	0.248756	48.1058	0.444502	0.887433	0.00295811	-5.8232	8.75042e-06	0.0172257
Saguisi	Heterospathe elata Scheff.	Arecaceae	2	0.194175	2	0.0266667	0.248756	44.8935	0.41482	0.857751	0.00285917	-5.85722	8.17486e-06	0.0167468
Malaruhat puti	Syzygium striatulum (C. B. Rob.) Merr.	Myrtaceae	3	0.291262	3	0.04	0.373134	20.0198	0.184985	0.849382	0.00283127	-5.86703	8.01611e-06	0.0166112
Balitbitan	Cynometra ramiflora L.	Fabaceae	2	0.194175	2	0.0266667	0.248756	43.3933	0.400959	0.84389	0.00281297	-5.87352	7.91278e-06	0.016522
Tabian	Elaeocarpus monocera Cav.	Elaeocarpaceae	2	0.194175	2	0.0266667	0.248756	41.6969	0.385284	0.828215	0.00276072	-5.89227	7.62155e-06	0.0162669
Dungo	Ficus nervosa B.Heyne ex Roth	Moraceae	2	0.194175	2	0.0266667	0.248756	40.8408	0.377373	0.820304	0.00273435	-5.90186	7.47666e-06	0.0161377
Anuping	Gymnacranthera farquhariana (Wall. ex Hook.f. & Thomson) Warb.	Myristicaceae	2	0.194175	2	0.0266667	0.248756	40.2518	0.37193	0.814861	0.0027162	-5.90852	7.37777e-06	0.0160487
Malabag ang	Glochidion album (Blanco) Boerl.	Phyllanthaceae	3	0.291262	3	0.04	0.373134	16.1478	0.149208	0.813604	0.00271201	-5.91006	7.35502e-06	0.0160282
Pangi	Pangium edule Reinw. ex Blume	Salicaceae	1	0.0970874	1	0.0133333	0.124378	63.6174	0.587831	0.809297	0.00269766	-5.91537	7.27735e-06	0.0159576
Simile	Streblus glaber (Mer.) Corner	Moraceae	3	0.291262	3	0.04	0.373134	14.2079	0.131282	0.795679	0.00265226	-5.93234	7.0345e-06	0.0157341
Taguilomboy	Syzygium affine Merr	Myrtaceae	2	0.194175	2	0.0266667	0.248756	38.0919	0.351973	0.794904	0.00264968	-5.93332	7.02081e-06	0.0157214
Bahai	Ormosia calavensis Azaola ex Blanco	Fabaceae	2	0.194175	2	0.0266667	0.248756	37.3379	0.345006	0.787937	0.00262646	-5.94212	6.89828e-06	0.0156067
Langil	Albizia lebbeck (L.) Benth.	Fabaceae	2	0.194175	2	0.0266667	0.248756	36.042	0.333032	0.775963	0.00258654	-5.95743	6.6902e-06	0.0154092
Anuling	Pisonia umbellifera (J.R.Forst. & G.Forst.)	Nyctaginaceae	2	0.194175	2	0.0266667	0.248756	35.343	0.326573	0.769504	0.00256501	-5.96579	6.57929e-06	0.0153023
Pagsahingin bulog	Canarium asperum Benth	Burseraceae	3	0.291262	3	0.04	0.373134	9.49549	0.0877393	0.752136	0.00250712	-5.98862	6.28565e-06	0.0150142
Binunga	Macaranga tanarius (L.) Müll.Arg.	Euphorbiaceae	3	0.291262	2	0.0266667	0.248756	22.3839	0.20683	0.746848	0.00248949	-5.99568	6.19758e-06	0.0149262
Kalingag liitan	Cinnamomum mercadoi S.Vidal	Lauraceae	2	0.194175	2	0.0266667	0.248756	32.4292	0.299649	0.74258	0.00247527	-6.00141	6.12694e-06	0.0148551
Canarium dagko	Canarium denticulatum Blume	Burseraceae	2	0.194175	2	0.0266667	0.248756	32.2014	0.297544	0.740475	0.00246825	-6.00425	6.09226e-06	0.01482
Kalantas	Toona calantas Merr. & Rolfe	Meliaceae	3	0.291262	2	0.0266667	0.248756	21.5514	0.199137	0.739155	0.00246385	-6.00603	6.07056e-06	0.014798
Salingogon	Cratoxylum formosum (Jack) Dyer	Hypericaceae	3	0.291262	3	0.04	0.373134	7.24924	0.0669838	0.73138	0.00243793	-6.0166	5.94352e-06	0.0146681
Mala kuratan	Meiogyne mindorensis (Merr.)	Annonaceae	2	0.194175	2	0.0266667	0.248756	31.1411	0.287747	0.730678	0.00243559	-6.01756	5.93212e-06	0.0146563
Alipatsau	Prunus clementis (Merr.) Kalkm	Rosaceae	3	0.291262	3	0.04	0.373134	6.44813	0.0595814	0.723978	0.00241326	-6.02678	5.82382e-06	0.0145442
Ixora m.	Ixora macrophylla Bartl	Rubiaceae	3	0.291262	3	0.04	0.373134	5.72557	0.0529048	0.717301	0.002391	-6.03604	5.7169e-06	0.0144322
Mala malasangki	Glyptopetalum marivelense (Elmer) Merr.	Celastraceae	2	0.194175	2	0.0266667	0.248756	26.7036	0.246744	0.689675	0.00229892	-6.07532	5.28502e-06	0.0139666
Lago	Prunus grisea (Blume) Kalkm.	Rosaceae	3	0.291262	2	0.0266667	0.248756	15.441	0.142676	0.682694	0.00227565	-6.08549	5.17858e-06	0.0138484
Os kalingaan	Streblus macrophyllus Blume	Moraceae	2	0.194175	1	0.0133333	0.124378	37.8956	0.350159	0.668712	0.00222904	-6.10618	4.96862e-06	0.0136109
Bugauak	Melicope frutescens (Blanco)	Rutaceae	3	0.291262	2	0.0266667	0.248756	12.7628	0.117929	0.657948	0.00219316	-6.12241	4.80994e-06	0.0134274
Tamoho	Rhus taitensis Guill	Anacardiaceae	1	0.0970874	1	0.0133333	0.124378	45.3647	0.419175	0.64064	0.00213547	-6.14907	4.56022e-06	0.0131311
Yakal	Shorea astylosa Foxw.	Dipterocarpaceae	2	0.194175	2	0.0266667	0.248756	20.6089	0.190428	0.633359	0.0021112	-6.1605	4.45716e-06	0.013006
Pahutan	Mangifera altissima Blanco	Anacardiaceae	3	0.291262	2	0.0266667	0.248756	9.95887	0.092021	0.632039	0.0021068	-6.16259	4.4386e-06	0.0129833
Annonaceae	Friesodielsia sp.	Annonaceae	1	0.0970874	1	0.0133333	0.124378	44.1788	0.408216	0.629682	0.00209894	-6.16632	4.40555e-06	0.0129427
Giowa dagko	Mischocarpus triqueter Radlk.	Sapindaceae	1	0.0970874	1	0.0133333	0.124378	44.1788	0.408216	0.629682	0.00209894	-6.16632	4.40555e-06	0.0129427
Mala Croton	Baccaurea philippinensis (Merr.) Merr	Phyllanthaceae	3	0.291262	2	0.0266667	0.248756	9.0321	0.0834576	0.623476	0.00207825	-6.17623	4.31914e-06	0.0128358
Mala Bayokbok	Cleidion ramosii (Merr.) Merr.	Euphorbiaceae	2	0.194175	2	0.0266667	0.248756	18.1742	0.167931	0.610862	0.00203621	-6.19667	4.14614e-06	0.0126177
Maglasona	Aglaia tomentosa Teijsm. & Binn.	Meliaceae	2	0.194175	2	0.0266667	0.248756	17.4751	0.161472	0.604403	0.00201468	-6.2073	4.05892e-06	0.0125057
Bignai dagko	Antidesma microcarpum Elmer	Phyllanthaceae	2	0.194175	2	0.0266667	0.248756	15.708	0.145144	0.588075	0.00196025	-6.23468	3.84257e-06	0.0122215
Boto-boto	Mimusops elengi Bojer	Sapotaceae	2	0.194175	2	0.0266667	0.248756	13.6974	0.126565	0.569496	0.00189832	-6.26679	3.60362e-06	0.0118964
Galamay amo	Schefflera elliptifoliola Merr	Araliaceae	2	0.194175	2	0.0266667	0.248756	12.7628	0.117929	0.56086	0.00186953	-6.28207	3.49516e-06	0.0117445
Puso-pusong laparan	Neolitsea konishii (Hayata)	Lauraceae	2	0.194175	2	0.0266667	0.248756	11.9773	0.110672	0.553603	0.00184534	-6.29509	3.40529e-06	0.0116166
Akle	Albizia acle (Blanco) Merr.	Fabaceae	2	0.194175	1	0.0133333	0.124378	24.8893	0.22998	0.548533	0.00182844	-6.30429	3.3432e-06	0.011527
Katagpo	Ardisia lanceolata Roxb.	Primulaceae	2	0.194175	2	0.0266667	0.248756	10.6343	0.0982622	0.541193	0.00180398	-6.31776	3.25433e-06	0.0113971
Yakal saplungan	Hopea plagata (Blanco) S.Vidal	Dipterocarpaceae	2	0.194175	2	0.0266667	0.248756	6.6759	0.061686	0.504617	0.00168206	-6.38774	2.82931e-06	0.0107445
Tagpo	Ardisia squamulosa C.Presl, Rel. Haenk	Myrsinaceae	2	0.194175	2	0.0266667	0.248756	6.23608	0.057622	0.500553	0.00166851	-6.39582	2.78393e-06	0.0106715
Balukanag	Chisocheton cumingianus (C.DC.)	Meliaceae	2	0.194175	2	0.0266667	0.248756	5.85123	0.054066	0.496997	0.00165666	-6.40295	2.74451e-06	0.0106075
Litsea	Litsea garciae S.Vidal	Lauraceae	2	0.194175	2	0.0266667	0.248756	5.6863	0.052542	0.495473	0.00165158	-6.40602	2.7277e-06	0.01058
Malabag ang baga	Microtropis platyphylla Merr.	Celastraceae	2	0.194175	2	0.0266667	0.248756	4.90875	0.0453574	0.488288	0.00162763	-6.42063	2.64917e-06	0.0104504
Mala hambabalud	Neonauclea calycina (Bartl. ex DC.) Mer.	Rubiaceae	2	0.194175	2	0.0266667	0.248756	4.58674	0.0423819	0.485313	0.00161771	-6.42674	2.61698e-06	0.0103966
Bayokbayokan	Pterospermum celebicum Miq.	Pentapetaceae	2	0.194175	2	0.0266667	0.248756	4.46893	0.0412933	0.484224	0.00161408	-6.42899	2.60526e-06	0.0103769
Aglia straight	Dysoxylum oppositifolium F.Muell.	Meliaceae	1	0.0970874	1	0.0133333	0.124378	28.2744	0.261258	0.482724	0.00160908	-6.43209	2.58914e-06	0.0103498
Giowa oblong	Dysoxylum arborescens (Blume)	Meliaceae	1	0.0970874	1	0.0133333	0.124378	28.2744	0.261258	0.482724	0.00160908	-6.43209	2.58914e-06	0.0103498
Moraceae tag-as	Ficus linearifolia Elmer	Moraceae	1	0.0970874	1	0.0133333	0.124378	28.2744	0.261258	0.482724	0.00160908	-6.43209	2.58914e-06	0.0103498
Putat	Sterculia stipulata Korth.	Sterculiaceae	2	0.194175	2	0.0266667	0.248756	3.87202	0.0357779	0.478709	0.0015957	-6.44045	2.54625e-06	0.010277
Vidals lanutan	Hibiscus campylosiphon Turcz	Malvaceae	2	0.194175	2	0.0266667	0.248756	3.3301	0.0307704	0.473701	0.001579	-6.45096	2.49326e-06	0.0101861
Banai-banai	Radermachera quadripinnata (Blanco) Seem	Bignonaceae	2	0.194175	2	0.0266667	0.248756	1.91638	0.0177075	0.460638	0.00153546	-6.47892	2.35764e-06	0.00994814
Hinlaumo	Mallotus mollissimus (Geiseler)	Euphorbiaceae	2	0.194175	2	0.0266667	0.248756	1.5708	0.0145144	0.457445	0.00152482	-6.48588	2.32507e-06	0.00988979
Puso-puso gagmay	Actinodaphne multiflora Benth.	Lauraceae	1	0.0970874	1	0.0133333	0.124378	19.635	0.181429	0.402895	0.00134298	-6.61286	1.8036e-06	0.00888096
Solong isog	Pinanga negrosensis Becc.	Arecaceae	2	0.194175	1	0.0133333	0.124378	7.0686	0.0653146	0.383867	0.00127956	-6.66124	1.63727e-06	0.00852345
Hasselts panau	Dipterocarpus hasseltii Blume	Dipterocarpaceae	1	0.0970874	1	0.0133333	0.124378	15.9043	0.146958	0.368423	0.00122808	-6.70231	1.50818e-06	0.00823095
Mala Citrus	Glycosmis pentaphylla (Retz.)	Rutaceae	1	0.0970874	1	0.0133333	0.124378	15.9043	0.146958	0.368423	0.00122808	-6.70231	1.50818e-06	0.00823095
Mala kangko	Allophylus timorensis (DC.) Blume	Sapindaceae	2	0.194175	1	0.0133333	0.124378	3.927	0.0362859	0.354839	0.0011828	-6.73987	1.39901e-06	0.0079719
Red lauan	Shorea negrosensis Foxw	Dipterocarpaceae	1	0.0970874	1	0.0133333	0.124378	13.8545	0.128017	0.349482	0.00116494	-6.75509	1.35709e-06	0.00786927
Mala rubia	Wendlandia luzoniensis DC.	Rubiaceae	2	0.194175	1	0.0133333	0.124378	3.09448	0.0285933	0.347146	0.00115715	-6.76179	1.339e-06	0.00782443
Gisok-gisok	Hopea philippinensis Dyer	Dipterocarpaceae	1	0.0970874	1	0.0133333	0.124378	12.5664	0.116115	0.33758	0.00112527	-6.78973	1.26623e-06	0.00764027
Mala Agosip	Helicia robusta (Roxb.)	Proteaceae	1	0.0970874	1	0.0133333	0.124378	9.62115	0.0889004	0.310366	0.00103455	-6.87379	1.0703e-06	0.0071113
Mala malabag ang	Glochidion urophylloides Elmer	Phyllanthaceae	1	0.0970874	1	0.0133333	0.124378	9.62115	0.0889004	0.310366	0.00103455	-6.87379	1.0703e-06	0.0071113
Pandan vine	Freycinetia lagenicarpa Warb	Pandanaceae	1	0.0970874	1	0.0133333	0.124378	8.0425	0.0743135	0.295779	0.00098593	-6.92193	9.72058e-07	0.00682453
Bola-bolahan	Baccaurea tetrandra (Baill.) Müll.Arg	Phyllanthaceae	1	0.0970874	1	0.0133333	0.124378	7.54769	0.0697415	0.291207	0.00097069	-6.9375	9.42239e-07	0.00673416
Almon	Shorea almon Foxw.	Dipterocarpaceae	1	0.0970874	1	0.0133333	0.124378	7.0686	0.0653146	0.28678	0.000955934	-6.95282	9.13809e-07	0.00664644
Kalumpit	Terminalia microcarpa Decne.	Combretaceae	1	0.0970874	1	0.0133333	0.124378	5.3093	0.0490585	0.270524	0.000901747	-7.01118	8.13147e-07	0.00632231
Giant Tree Fern	Angiopteris evecta Sw.	Marattiaceae	1	0.0970874	1	0.0133333	0.124378	4.90875	0.0453574	0.266823	0.00088941	-7.02495	7.91049e-07	0.00624806
Lingatong	Dendrocnide rigidifolia (C.B.Rob.) Chew	Urticaceae	1	0.0970874	1	0.0133333	0.124378	4.90875	0.0453574	0.266823	0.00088941	-7.02495	7.91049e-07	0.00624806
Mala duguan	Knema glomerata (Blanco) Merr.	Annonaceae	1	0.0970874	1	0.0133333	0.124378	4.90875	0.0453574	0.266823	0.00088941	-7.02495	7.91049e-07	0.00624806
Malasangki baga	Glyptopetalum acuminatissimum Merr.	Celastraceae	1	0.0970874	1	0.0133333	0.124378	4.90875	0.0453574	0.266823	0.00088941	-7.02495	7.91049e-07	0.00624806
Pandakaki	Tabernaemontana pandacaqui Poir	Apocynaceae	1	0.0970874	1	0.0133333	0.124378	4.90875	0.0453574	0.266823	0.00088941	-7.02495	7.91049e-07	0.00624806
Pandan gubat	Pandanus tectorius Soland	Pandanaceae	1	0.0970874	1	0.0133333	0.124378	4.90875	0.0453574	0.266823	0.00088941	-7.02495	7.91049e-07	0.00624806
Rattan	Calamus merrillii Becc.	Arecaceae	1	0.0970874	1	0.0133333	0.124378	4.15477	0.0383905	0.259856	0.000866187	-7.05141	7.50279e-07	0.00610784
Bayok	Pterospermum diversifolium Blume	Pentapetaceae	1	0.0970874	1	0.0133333	0.124378	3.80134	0.0351247	0.25659	0.000855301	-7.06406	7.31539e-07	0.00604189
Kamandiis	Garcinia rubra Merr.	Clusiaceae	1	0.0970874	1	0.0133333	0.124378	3.80134	0.0351247	0.25659	0.000855301	-7.06406	7.31539e-07	0.00604189
Tindalo	Afzelia rhomboidea (Blanco) S.Vidal,	Fabaceae	1	0.0970874	1	0.0133333	0.124378	3.46361	0.0320042	0.25347	0.000844899	-7.07629	7.13854e-07	0.00597875
Mala Simile	Polyalthia lanceolata S.Vidal,	Annonaceae	1	0.0970874	1	0.0133333	0.124378	3.1416	0.0290287	0.250494	0.000834981	-7.0881	6.97193e-07	0.00591843
Narig	Vatica mangachapoi Blanco	Dipterocarpaceae	1	0.0970874	1	0.0133333	0.124378	3.1416	0.0290287	0.250494	0.000834981	-7.0881	6.97193e-07	0.00591843
Malasambal	Dracaena angustifolia Roxb	Asparagaceae	1	0.0970874	1	0.0133333	0.124378	2.5447	0.0235133	0.244979	0.000816596	-7.11037	6.66829e-07	0.0058063
Malatibig	Ficus congesta Roxb.	Moraceae	1	0.0970874	1	0.0133333	0.124378	2.26981	0.0209732	0.242439	0.000808129	-7.12079	6.53073e-07	0.00575452
Sablot	Litsea glutinosa (Lour.)	Lauraceae	1	0.0970874	1	0.0133333	0.124378	2.26981	0.0209732	0.242439	0.000808129	-7.12079	6.53073e-07	0.00575452
Malatambis	Syzgium simile (Mer.) Mer	Myrtaceae	1	0.0970874	1	0.0133333	0.124378	2.01062	0.0185784	0.240044	0.000800146	-7.13072	6.40234e-07	0.00570562
Dungon	Heritiera sylvatica S.Vidal	Sterculiaceae	1	0.0970874	1	0.0133333	0.124378	1.76715	0.0163287	0.237794	0.000792647	-7.14013	6.28289e-07	0.00565961
Mala santol	Sandoricum vidalii Merr.	Meliaceae	1	0.0970874	1	0.0133333	0.124378	1.76715	0.0163287	0.237794	0.000792647	-7.14013	6.28289e-07	0.00565961
Mamalis	Pittosporum pentandrum (Blanco) Merr.	Pittosporaceae	1	0.0970874	1	0.0133333	0.124378	1.76715	0.0163287	0.237794	0.000792647	-7.14013	6.28289e-07	0.00565961
Narra	Pterocarpus indicus Willd.	Fabaceae	1	0.0970874	1	0.0133333	0.124378	1.76715	0.0163287	0.237794	0.000792647	-7.14013	6.28289e-07	0.00565961
Wisak gubat	Neonauclea bartlingii (DC.) Merr	Rubiaceae	1	0.0970874	1	0.0133333	0.124378	1.32733	0.0122646	0.23373	0.0007791	-7.15737	6.06997e-07	0.00557631
Hambabalud gubat	Neonauclea connicalycina Ordas	Rubiaceae	1	0.0970874	1	0.0133333	0.124378	1.13098	0.0104503	0.231916	0.000773053	-7.16516	5.97611e-07	0.00553905
Lanutan bagyo rounded	Gonystylus reticulatus (Elmer)	Thymelaeaceae	1	0.0970874	1	0.0133333	0.124378	1.13098	0.0104503	0.231916	0.000773053	-7.16516	5.97611e-07	0.00553905
Aglia large leaf	Aglaia squamulosa King	Meliaceae	1	0.0970874	1	0.0133333	0.124378	0.950334	0.00878119	0.230247	0.000767489	-7.17239	5.89039e-07	0.00550473
Lamio	Dracontomelon edule ( Blanco) Skeels.	Anacardiaceae	1	0.0970874	1	0.0133333	0.124378	0.950334	0.00878119	0.230247	0.000767489	-7.17239	5.89039e-07	0.00550473
Pycotria bohol	Psychotria boholensis Merr. ex Sohmer & A.P.Davis	Rubiaceae	1	0.0970874	1	0.0133333	0.124378	0.950334	0.00878119	0.230247	0.000767489	-7.17239	5.89039e-07	0.00550473
Aglia rounded	Aglaia rimosa (Blanco) Merr	Meliaceae	1	0.0970874	1	0.0133333	0.124378	0.7854	0.00725718	0.228723	0.000762409	-7.17903	5.81267e-07	0.00547335
Anubing	Artocarpus ovatus Blanco	Moraceae	1	0.0970874	1	0.0133333	0.124378	0.7854	0.00725718	0.228723	0.000762409	-7.17903	5.81267e-07	0.00547335
Balete	Ficus balete Merr.	Moraceae	1	0.0970874	1	0.0133333	0.124378	0.7854	0.00725718	0.228723	0.000762409	-7.17903	5.81267e-07	0.00547335
Grand Total			1030	100	804	10.72	100	10822.4	100	300	1	-1083.87	0.0152565	4.68559	Species Diversity
														0.894804	Evenness
														0.984744	Simpson's

## Sheet: RSPL 1x1 Tabulated Data
Species	Latin Name	Family Name	Density	Rel. Den	Occurrence	Frequency	Rel. Freq	Dominance	Rel. Dom	Imp. Value	Pi	Ln	S's	Product
Urtica mel-ever	Elatostema banahaense C.B.Rob	Urticaceae	234	7.59001	55	0.251142	3.2277	875	8.19212	19.0098	0.0633661	-2.75883	0.00401526	0.174816
Selagenela tag as	Selaginella delicatula (Desv.)	Selaginellaceae	146	4.73565	41	0.187215	2.4061	504	4.71866	11.8604	0.0395347	-3.23058	0.00156299	0.12772
Bikal	Dinochloa acutiflora (Munro)	Poaceae	125	4.05449	53	0.242009	3.11033	375	3.51091	10.6757	0.0355858	-3.33581	0.00126635	0.118707
Bamban	Donax canniformis (G.Forst.) K.Schum	Maranthaceae	78	2.53	29	0.13242	1.70188	452	4.23181	8.46369	0.0282123	-3.568	0.000795935	0.100661
Selagenela dagko	Selaginella engleri Hieron.	Selaginellaceae	87	2.82193	23	0.105023	1.34977	375	3.51091	7.6826	0.0256087	-3.66482	0.000655804	0.0938513
Malaikmo	Celtis philippensis Blanco	Cannabaceae	82	2.65975	30	0.136986	1.76056	200	1.87248	6.29279	0.020976	-3.86438	0.000439992	0.0810591
Aglaonema	Aglaonema commutatum Schott.	Araceae	48	1.55693	26	0.118721	1.52582	246	2.30316	5.3859	0.017953	-4.02	0.00032231	0.072171
Bitanghol	Calophyllum blancoi Planch. & Triana	Calophyllaceae	56	1.81641	30	0.136986	1.76056	110	1.02987	4.60684	0.0153561	-4.17624	0.000235811	0.0641309
Bayokbok	Symplocos odoratissima (Blume)	Symplocaceae	44	1.42718	35	0.159817	2.05399	120	1.12349	4.60466	0.0153489	-4.17671	0.000235588	0.0641078
Croton	Trigonostemon philippinensis Stapf in Elmer	Euphorbiaceae	45	1.45962	27	0.123288	1.58451	150	1.40436	4.44849	0.0148283	-4.21122	0.000219878	0.0624452
Malasaging	Aglaia edulis (Roxb.) Wall.	Meliaceae	40	1.29744	28	0.127854	1.64319	136	1.27329	4.21392	0.0140464	-4.26539	0.000197301	0.0599134
Kalimatas	Phaeanthus ophthalmicus (Roxb. ex G.Don) J.Sinclair	Annonaceae	42	1.36231	27	0.123288	1.58451	120	1.12349	4.07031	0.0135677	-4.30006	0.000184082	0.0583419
Albutra	Arcangelisia flava (L.) Merr.	Menispermaceae	36	1.16769	26	0.118721	1.52582	122	1.14222	3.83573	0.0127858	-4.35942	0.000163476	0.0557386
White nato	Palaquium elongatum Merr.	Sapotaceae	33	1.07039	23	0.105023	1.34977	132	1.23584	3.65599	0.0121866	-4.40742	0.000148514	0.0537116
Dalili	Aglaonema philippinense Engl.	Araceae	34	1.10282	16	0.0730594	0.938967	141	1.3201	3.36189	0.0112063	-4.49128	0.000125581	0.0503306
Langin	Micromelum minutum (G.Forst.) Wight & Arn.	Rutaceae	32	1.03795	25	0.114155	1.46714	86	0.805168	3.31025	0.0110342	-4.50676	0.000121753	0.0497284
Selagenela lagpad	Selaginella cupressina (Willd.) Spring	Selaginellaceae	39	1.265	11	0.0502283	0.64554	136	1.27329	3.18383	0.0106128	-4.5457	0.000112631	0.0482424
Ulaian	Lithocarpus coopertus (Blanco)	Fagaceae	31	1.00551	19	0.086758	1.11502	104	0.973692	3.09423	0.0103141	-4.57424	0.000106381	0.0471792
Kangko	Aphanamixis polystachya (Wall.)	Meliaceae	31	1.00551	22	0.100457	1.29108	84	0.786443	3.08304	0.0102768	-4.57787	0.000105612	0.0470458
Paginga	Lepiniopsis ternatensis Valeton	Apocynaceae	27	0.87577	18	0.0821918	1.05634	113	1.05795	2.99006	0.00996687	-4.60849	9.93385e-05	0.0459322
Batino	Alstonia macrophylla Wall ex. DC.	Apocynaceae	31	1.00551	21	0.0958904	1.23239	79	0.739631	2.97754	0.00992513	-4.61269	9.85082e-05	0.0457815
Lunas	Lunasia amara Blanco	Rutaceae	26	0.843334	17	0.0776256	0.997653	113	1.05795	2.89894	0.00966313	-4.63944	9.33762e-05	0.0448315
Agpoi rounded	Tinospora glabra (Burm.f.) Merr.	Menispermaceae	36	1.16769	15	0.0684932	0.880282	81	0.758356	2.80633	0.00935444	-4.6719	8.75055e-05	0.043703
Alipatsau	Prunus clementis (Merr.) Kalkm	Rosaceae	28	0.908206	20	0.0913242	1.17371	75	0.702181	2.7841	0.00928032	-4.67986	8.61244e-05	0.0434306
Homalonema	Homalomena philippinensis Engl. ex Engl. & K.Krause	Araceae	22	0.713591	14	0.0639269	0.821596	122	1.14222	2.6774	0.00892467	-4.71894	7.96498e-05	0.042115
Pagsahingin	Canarium vrieseanum Engl	Burseraceae	27	0.87577	20	0.0913242	1.17371	61	0.571108	2.62059	0.00873529	-4.74038	7.63053e-05	0.0414086
Moraceae tag-as	Ficus linearifolia Elmer	Moraceae	25	0.810898	16	0.0730594	0.938967	89	0.833255	2.58312	0.0086104	-4.75478	7.4139e-05	0.0409406
Buhian	Litsea fulva (Blume)	Lauraceae	33	1.07039	13	0.0593607	0.762911	72	0.674094	2.50739	0.00835797	-4.78454	6.98557e-05	0.039989
Manggachapui	Hopea acuminata Merr.	Dipterocarpaceae	35	1.13526	9	0.0410959	0.528169	74	0.692819	2.35625	0.00785415	-4.84671	6.16877e-05	0.0380668
Bulakon	Pseuderanthemum bicolor (Schrank) Radlk.	Acanthaceae	32	1.03795	10	0.0456621	0.586854	78	0.730269	2.35507	0.00785024	-4.84721	6.16263e-05	0.0380518
Lanutan bagyo	Gonystylus macrophyllus (Miq.) Airy Shaw	Thymelaeaceae	15	0.486539	12	0.0547945	0.704225	124	1.16094	2.3517	0.00783901	-4.84864	6.14502e-05	0.0380086
Mayapis	Shorea squamata (Turcz.) Benth. & Hook.f. ex DC	Dipterocarpaceae	42	1.36231	8	0.0365297	0.469484	54	0.505571	2.33736	0.00779121	-4.85476	6.0703e-05	0.0378245
Mala tambis	Syzygium crassipes (C.B.Rob.) Merr.	Myrtaceae	19	0.616283	14	0.0639269	0.821596	81	0.758356	2.19624	0.00732078	-4.91704	5.35939e-05	0.0359966
Tagbak	Alpinia elegans (Presl.) K. Schum.	Zingiberaceae	19	0.616283	11	0.0502283	0.64554	93	0.870705	2.13253	0.00710843	-4.94647	5.05297e-05	0.0351616
Selagenela gagmay	Selaginella involvens (Sw.) Spring	Selaginellaceae	22	0.713591	9	0.0410959	0.528169	89	0.833255	2.07501	0.00691672	-4.97381	4.7841e-05	0.0344025
Aglia gagmay	Aglaia exstipulata (Griff.) W.Theob.	Meliaceae	20	0.648719	15	0.0684932	0.880282	55	0.514933	2.04393	0.00681311	-4.98891	4.64185e-05	0.03399
Mala ouko	Geophila repens (L.)	Rubiaceae	18	0.583847	13	0.0593607	0.762911	73	0.683457	2.03021	0.00676738	-4.99564	4.57974e-05	0.0338074
Nito	Lygodium circinnatum (Burm.f.) Sw	Schizaeaceae	21	0.681155	14	0.0639269	0.821596	55	0.514933	2.01768	0.00672561	-5.00183	4.52339e-05	0.0336404
Ulayan vine	Tetrastigma papillosum (Blume) Planch	Vitaceae	22	0.713591	13	0.0593607	0.762911	55	0.514933	1.99143	0.00663812	-5.01493	4.40646e-05	0.0332897
Fern 4 Zamora	Pteris glaucovirens Goldm.	Pteridaceae	24	0.778463	9	0.0410959	0.528169	72	0.674094	1.98073	0.00660242	-5.02032	4.35919e-05	0.0331463
Zizipus	Ziziphus angustifolia (Miq.)	Rhamnaceae	16	0.518975	12	0.0547945	0.704225	75	0.702181	1.92538	0.00641794	-5.04866	4.11899e-05	0.032402
Malugai	Pometia pinnata J.R.Forst. & G.Forst.	Sapindaceae	15	0.486539	12	0.0547945	0.704225	77	0.720906	1.91167	0.00637224	-5.0558	4.06054e-05	0.0322168
Gabing tigre	Alocasia zebrina Schott ex van Houtte	Araceae	13	0.421667	10	0.0456621	0.586854	92	0.861343	1.86986	0.00623288	-5.07792	3.88488e-05	0.03165
Aniam gubat	Antidesma subcordatum Merr.	Phyllanthaceae	11	0.356795	9	0.0410959	0.528169	100	0.936242	1.82121	0.00607069	-5.10428	3.68532e-05	0.0309865
Agpoi pointed	Tinospora merrilliana Diels in Engl	Menispermaceae	17	0.551411	12	0.0547945	0.704225	60	0.561745	1.81738	0.00605794	-5.10639	3.66986e-05	0.0309342
Ixora m.	Ixora macrophylla Bartl	Rubiaceae	18	0.583847	12	0.0547945	0.704225	53	0.496208	1.78428	0.0059476	-5.12477	3.5374e-05	0.0304801
Areca- Mirasol	Korthalsia laciniosa C.Mart	Arecaceae	18	0.583847	7	0.0319635	0.410798	82	0.767718	1.76236	0.00587454	-5.13713	3.45103e-05	0.0301783
Tagnos	Goniothalamus amuyon (Blanco) Merr	Annonaceae	13	0.421667	12	0.0547945	0.704225	65	0.608557	1.73445	0.0057815	-5.15309	3.34257e-05	0.0297926
Pandakaki	Tabernaemontana pandacaqui Poir	Apocynaceae	18	0.583847	10	0.0456621	0.586854	53	0.496208	1.66691	0.00555637	-5.19281	3.08732e-05	0.0288532
Bagawak	Clerodendrum minahassae Teijsm. & Binn.	Lamiaceae	16	0.518975	11	0.0502283	0.64554	53	0.496208	1.66072	0.00553574	-5.19653	3.06445e-05	0.0287667
Nitong baging	Lygodium japonicum (Thunb.) Sw.	Lygodiaceae	17	0.551411	10	0.0456621	0.586854	52	0.486846	1.62511	0.00541704	-5.21821	2.93443e-05	0.0282672
Alahan	Guioa koelreuteria (Blanco) Merr.	Sapindaceae	14	0.454103	12	0.0547945	0.704225	48	0.449396	1.60772	0.00535908	-5.22896	2.87198e-05	0.0280224
Sagimsim	Syzygium myrtifolium Walp.	Myrtaceae	21	0.681155	9	0.0410959	0.528169	34	0.318322	1.52765	0.00509215	-5.28005	2.593e-05	0.0268868
Taluto	Pterocymbium tinctorium (Blanco) Merr	Sterculiaceae	14	0.454103	12	0.0547945	0.704225	39	0.365134	1.52346	0.00507821	-5.2828	2.57882e-05	0.0268271
Kapulasan	Nephelium ramboutan-ake (Labill.) Leenh	Sapindaceae	15	0.486539	12	0.0547945	0.704225	34	0.318322	1.50909	0.00503029	-5.29228	2.53038e-05	0.0266217
Marang timber	Litsea cordata (Jack) Hook.f.	Lauraceae	13	0.421667	10	0.0456621	0.586854	53	0.496208	1.50473	0.00501577	-5.29517	2.51579e-05	0.0265593
Rattan	Calamus merrillii Becc.	Arecaceae	16	0.518975	10	0.0456621	0.586854	39	0.365134	1.47096	0.00490321	-5.31786	2.40415e-05	0.0260746
Meremia	Rhaphidophora korthalsii Schott	Araceae	20	0.648719	7	0.0319635	0.410798	43	0.402584	1.4621	0.00487367	-5.32391	2.37527e-05	0.025947
Aglia dagko	Aglaia aherniana Perkins	Meliaceae	13	0.421667	10	0.0456621	0.586854	48	0.449396	1.45792	0.00485973	-5.32677	2.36169e-05	0.0258867
Taguibokbok	Gomphandra mappioides Valeton, Crit. Overz	Stemonuraceae	11	0.356795	10	0.0456621	0.586854	54	0.505571	1.44922	0.00483073	-5.33276	2.3336e-05	0.0257611
Pandan gubat	Pandanus tectorius Soland	Pandanaceae	12	0.389231	10	0.0456621	0.586854	50	0.468121	1.44421	0.00481402	-5.33622	2.31748e-05	0.0256887
Manggasinoro	Shorea assamica Dyer,	Dipterocarpaceae	12	0.389231	11	0.0502283	0.64554	41	0.383859	1.41863	0.00472877	-5.35409	2.23612e-05	0.0253183
Litsea gagmay	Popowia lanceolata Merr.	Annonaceae	14	0.454103	9	0.0410959	0.528169	43	0.402584	1.38486	0.00461619	-5.37819	2.13092e-05	0.0248267
Matang araw	Melicope triphylla (Lam.) Merr.	Rutaceae	16	0.518975	8	0.0365297	0.469484	42	0.393222	1.38168	0.0046056	-5.38048	2.12116e-05	0.0247804
Malasangki	Euonymus javanicus Blume	Celastraceae	11	0.356795	10	0.0456621	0.586854	46	0.430671	1.37432	0.00458107	-5.38582	2.09862e-05	0.0246728
Pahutan	Mangifera altissima Blanco	Anacardiaceae	16	0.518975	9	0.0410959	0.528169	34	0.318322	1.36547	0.00455155	-5.39229	2.07166e-05	0.0245433
Kuratan	Olea rubrovenia (Elmer) Kiew	Oleaceae	12	0.389231	10	0.0456621	0.586854	40	0.374497	1.35058	0.00450194	-5.40325	2.02675e-05	0.0243251
Pycotria green	Psychotria crispipila Merr	Rubiaceae	16	0.518975	7	0.0319635	0.410798	43	0.402584	1.33236	0.00444119	-5.41683	1.97242e-05	0.0240572
Mel-Ever Baga	Cyrtandra maesifolia Elmer	Gesneriaceae	13	0.421667	5	0.0228311	0.293427	64	0.599195	1.31429	0.00438096	-5.43049	1.91928e-05	0.0237908
Gubas	Endospermum peltatum Merr.	Euphorbiaceae	15	0.486539	7	0.0319635	0.410798	38	0.355772	1.25311	0.00417703	-5.47815	1.74476e-05	0.0228824
Puso-puso	Neolitsea villosa (Blume) Merr	Lauraceae	14	0.454103	8	0.0365297	0.469484	30	0.280873	1.20446	0.00401486	-5.51775	1.61191e-05	0.022153
Kalingag	Cinnamomum iners Reinw	Lauraceae	11	0.356795	9	0.0410959	0.528169	34	0.318322	1.20329	0.00401096	-5.51873	1.60878e-05	0.0221354
Mala tagnos	Goniothalamus elmeri Merr	Annonaceae	10	0.324359	9	0.0410959	0.528169	34	0.318322	1.17085	0.00390284	-5.54605	1.52321e-05	0.0216453
Kalomala	Elaeocarpus calomala (Blanco) Merr.	Elaeocarpaceae	10	0.324359	8	0.0365297	0.469484	40	0.374497	1.16834	0.00389447	-5.5482	1.51669e-05	0.0216073
Malatapai	Alangium longiflorum Merr.	Cornaceae	12	0.389231	8	0.0365297	0.469484	30	0.280873	1.13959	0.00379862	-5.57312	1.44295e-05	0.0211702
Tubli	Brachypterum philippinensis (Merr.)	Fabaceae	11	0.356795	8	0.0365297	0.469484	33	0.30896	1.13524	0.00378413	-5.57694	1.43196e-05	0.0211039
Apanang	Mallotus cumingii Müll.Arg.	Euphorbiaceae	13	0.421667	8	0.0365297	0.469484	26	0.243423	1.13457	0.00378191	-5.57753	1.43029e-05	0.0210937
Asplenium 1 Garcia	Asplenium baileyanum (Domin) Watts.	Aspleniaceae	13	0.421667	5	0.0228311	0.293427	44	0.411946	1.12704	0.0037568	-5.58419	1.41136e-05	0.0209787
Agosip	Symplocos cochinchinensis (Lour.) S.Moore	Symplocaceae	12	0.389231	8	0.0365297	0.469484	25	0.23406	1.09278	0.00364258	-5.61506	1.32684e-05	0.0204533
Mala agosip herb	Cyrtandra attenuata Elmer	Gesneriaceae	11	0.356795	5	0.0228311	0.293427	47	0.440034	1.09026	0.00363419	-5.61737	1.32073e-05	0.0204146
Bahai	Ormosia calavensis Azaola ex Blanco	Fabaceae	8	0.259488	7	0.0319635	0.410798	44	0.411946	1.08223	0.00360744	-5.62476	1.30136e-05	0.020291
Davalia	Davallia denticulata (Burm.f.) Mett. ex Kuhn	Davalliaceae	11	0.356795	5	0.0228311	0.293427	45	0.421309	1.07153	0.00357177	-5.63469	1.27576e-05	0.0201258
Pototan gubat	Tarennoidea wallichii (Hook.f.)	Rubiaceae	8	0.259488	6	0.0273973	0.352113	46	0.430671	1.04227	0.00347424	-5.66238	1.20703e-05	0.0196725
Balete	Ficus balete Merr.	Moraceae	11	0.356795	8	0.0365297	0.469484	23	0.215336	1.04161	0.00347205	-5.66301	1.20551e-05	0.0196622
Kalingag liitan	Cinnamomum mercadoi S.Vidal	Lauraceae	12	0.389231	7	0.0319635	0.410798	25	0.23406	1.03409	0.00344697	-5.67026	1.18816e-05	0.0195452
Cristela	Christella parasitica (L.)	Thelypteridaceae	10	0.324359	6	0.0273973	0.352113	38	0.355772	1.03224	0.00344081	-5.67205	1.18392e-05	0.0195165
Takipan	Caryota maxima Blume	Arecaceae	9	0.291923	8	0.0365297	0.469484	25	0.23406	0.995468	0.00331823	-5.70833	1.10106e-05	0.0189415
Bayokbayokan	Pterospermum celebicum Miq.	Pentapetaceae	9	0.291923	7	0.0319635	0.410798	31	0.290235	0.992957	0.00330986	-5.71085	1.09551e-05	0.0189021
Sagimsim laparan	Syzygium gitingense (Elmer) Merr	Myrtaceae	6	0.194616	4	0.0182648	0.234742	60	0.561745	0.991103	0.00330368	-5.71272	1.09143e-05	0.018873
Bakan oblong	Nothaphoebe umbelliflora (Blume) Blume	Lauraceae	12	0.389231	4	0.0182648	0.234742	39	0.365134	0.989107	0.00329702	-5.71473	1.08704e-05	0.0188416
Pak-pak lawin	Aglaomorpha quercifolia (L.)	Polypodiaceae	6	0.194616	5	0.0228311	0.293427	51	0.477483	0.965526	0.00321842	-5.73886	1.03582e-05	0.0184701
Dalili Pointed	Alocasia heterophylla (C.Presl) Merr.	Araceae	7	0.227052	5	0.0228311	0.293427	47	0.440034	0.960513	0.00320171	-5.74407	1.02509e-05	0.0183908
Herb 2	Strobilanthes reptans (G.Forst.)	Acanthaceae	13	0.421667	4	0.0182648	0.234742	31	0.290235	0.946644	0.00315548	-5.75861	9.95705e-06	0.0181712
Balobo	Diplodiscus paniculatus Turcs.	Brownlowiaceae	6	0.194616	6	0.0273973	0.352113	42	0.393222	0.93995	0.00313317	-5.76571	9.81673e-06	0.0180649
Balinghasai	Buchanania arborescens (Blume) Blume	Anacardiaceae	16	0.518975	3	0.0136986	0.176056	26	0.243423	0.938454	0.00312818	-5.7673	9.78552e-06	0.0180412
Anubing	Artocarpus ovatus Blanco	Moraceae	9	0.291923	7	0.0319635	0.410798	23	0.215336	0.918057	0.00306019	-5.78928	9.36477e-06	0.0177163
Malabayabas	Tristaniopsis decorticata (Merr.)	Myrtaceae	9	0.291923	4	0.0182648	0.234742	38	0.355772	0.882437	0.00294146	-5.82885	8.65217e-06	0.0171453
Amamali	Leea aculeata Blume ex Spreng.	Leeaceae	7	0.227052	7	0.0319635	0.410798	25	0.23406	0.87191	0.00290637	-5.84085	8.44697e-06	0.0169757
Bolon	Platymitra arborea (Blanco) Kessler	Annonaceae	11	0.356795	5	0.0228311	0.293427	20	0.187248	0.837471	0.00279157	-5.88115	7.79286e-06	0.0164176
Akle	Albizia acle (Blanco) Merr.	Fabaceae	7	0.227052	6	0.0273973	0.352113	25	0.23406	0.813225	0.00271075	-5.91053	7.34816e-06	0.016022
Kuling manok	Spiraeopsis celebica (Blume) Miq	Cunoniaceae	8	0.259488	6	0.0273973	0.352113	20	0.187248	0.798849	0.00266283	-5.92837	7.09066e-06	0.0157862
Giant tree fern	Angiopteris evecta Sw.	Marattiaceae	7	0.227052	5	0.0228311	0.293427	29	0.27151	0.791989	0.00263996	-5.93699	6.96941e-06	0.0156734
Mala banaba	Bridelia stipularis (L.)	Phyllanthaceae	7	0.227052	6	0.0273973	0.352113	22	0.205973	0.785137	0.00261712	-5.94568	6.84934e-06	0.0155606
Mali-mali	Leea manillensis Walp.	Vitaceae	7	0.227052	7	0.0319635	0.410798	15	0.140436	0.778286	0.00259429	-5.95444	6.73032e-06	0.0154475
Hoya one leaf	Hoya albida Kloppenb	Apocynaceae	6	0.194616	6	0.0273973	0.352113	24	0.224698	0.771426	0.00257142	-5.9633	6.61221e-06	0.0153341
Agpoi tag as	Phanera finlaysoniana Grah.	Fabaceae	8	0.259488	5	0.0228311	0.293427	19	0.177886	0.730801	0.002436	-6.0174	5.93411e-06	0.0146584
Pinanga	Pinanga philippinensis Becc	Arecaceae	4	0.129744	4	0.0182648	0.234742	34	0.318322	0.682808	0.00227603	-6.08532	5.18029e-06	0.0138504
Dalili tiger leaf	Dieffenbachia amoena Bull.	Araceae	5	0.16218	3	0.0136986	0.176056	36	0.337047	0.675283	0.00225094	-6.09641	5.06675e-06	0.0137227
Meliaceae (One Leaf)	Blumeodendron subrotundifolium (Elmer) Merr	Euphorbiaceae	6	0.194616	5	0.0228311	0.293427	19	0.177886	0.665929	0.00221976	-6.11035	4.92735e-06	0.0135635
Fern 3 Nan od	Cyclopeltis crenata (Fée) C.Chr.	Lomariopsidaceae	8	0.259488	3	0.0136986	0.176056	24	0.224698	0.660242	0.00220081	-6.11893	4.84355e-06	0.0134666
Saguisi	Heterospathe elata Scheff.	Arecaceae	5	0.16218	4	0.0182648	0.234742	28	0.262148	0.659069	0.0021969	-6.12071	4.82636e-06	0.0134466
Lipote	Syzygium polycephaloides (C.B.Rob.) Merr.	Myrtaceae	7	0.227052	4	0.0182648	0.234742	21	0.196611	0.658404	0.00219468	-6.12172	4.81662e-06	0.0134352
Malabag ang	Glochidion album (Blanco) Boerl.	Phyllanthaceae	5	0.16218	4	0.0182648	0.234742	27	0.252785	0.649707	0.00216569	-6.13502	4.69021e-06	0.0132865
Bayag usa	Voacanga globosa (Blanco) Merr.	Apocynaceae	7	0.227052	4	0.0182648	0.234742	18	0.168524	0.630317	0.00210106	-6.16532	4.41444e-06	0.0129537
Talang gubat	Diospyros diepenhorstii Miq.	Ebenaceae	7	0.227052	4	0.0182648	0.234742	18	0.168524	0.630317	0.00210106	-6.16532	4.41444e-06	0.0129537
Mala putian	Xanthophyllum flavescens Roxb.	Polygalaceae	6	0.194616	5	0.0228311	0.293427	14	0.131074	0.619117	0.00206372	-6.18324	4.25895e-06	0.0127605
Bayok	Pterospermum diversifolium Blume	Pentapetaceae	6	0.194616	5	0.0228311	0.293427	13	0.121711	0.609754	0.00203251	-6.19848	4.13111e-06	0.0125985
Sagimsim puti	Syzygium lineatum (DC.) Merr. & L.M.Perry	Myrtaceae	4	0.129744	4	0.0182648	0.234742	25	0.23406	0.598546	0.00199515	-6.21703	3.98064e-06	0.0124039
Digitaria	Digitaria setigera Roth in Roem. & Schult	Poaceae	6	0.194616	4	0.0182648	0.234742	18	0.168524	0.597881	0.00199294	-6.21815	3.9718e-06	0.0123924
Upling gubat	Ficus ampelas Burm.f.	Moraceae	6	0.194616	4	0.0182648	0.234742	18	0.168524	0.597881	0.00199294	-6.21815	3.9718e-06	0.0123924
Ligas	Semecarpus cuneiformis Blanco	Anacardiaceae	5	0.16218	5	0.0228311	0.293427	15	0.140436	0.596043	0.00198681	-6.22122	3.94742e-06	0.0123604
Asplenium 2 Garcia	Asplenium apoense Copel	Aspleniaceae	5	0.16218	3	0.0136986	0.176056	27	0.252785	0.591021	0.00197007	-6.22969	3.88118e-06	0.0122729
Mala santol	Sandoricum vidalii Merr.	Meliaceae	8	0.259488	2	0.00913242	0.117371	22	0.205973	0.582832	0.00194277	-6.24364	3.77436e-06	0.01213
Nato	Palaquium luzoniense (Fern.-Vill.) S.Vidal	Sapotaceae	5	0.16218	5	0.0228311	0.293427	13	0.121711	0.577318	0.00192439	-6.25314	3.70329e-06	0.0120335
Puso-puso gagmay	Actinodaphne multiflora Benth.	Lauraceae	5	0.16218	5	0.0228311	0.293427	13	0.121711	0.577318	0.00192439	-6.25314	3.70329e-06	0.0120335
Lago	Prunus grisea (Blume) Kalkm.	Rosaceae	5	0.16218	3	0.0136986	0.176056	25	0.23406	0.572297	0.00190766	-6.26188	3.63915e-06	0.0119455
Tectaria	Tectaria coadunata (Wall. ex Hook. & Grev.)	Tectariaceae	7	0.227052	3	0.0136986	0.176056	17	0.159161	0.562269	0.00187423	-6.27956	3.51274e-06	0.0117693
Fern 1 (Nan-Od)	Tectaria membranacea (Hook.)	Tectariaceae	5	0.16218	3	0.0136986	0.176056	22	0.205973	0.544209	0.00181403	-6.3122	3.29071e-06	0.0114505
Lamio	Dracontomelon edule ( Blanco) Skeels.	Anacardiaceae	4	0.129744	3	0.0136986	0.176056	25	0.23406	0.539861	0.00179954	-6.32023	3.23833e-06	0.0113735
Putian	Alangium meyeri Merr.	Cornaceae	4	0.129744	3	0.0136986	0.176056	24	0.224698	0.530498	0.00176833	-6.33772	3.12698e-06	0.0112072
Lit-lit rounded	Piper betle L	Piperaceae	5	0.16218	3	0.0136986	0.176056	20	0.187248	0.525484	0.00175161	-6.34722	3.06815e-06	0.0111179
Canarium red	Canarium euryphyllum Perkins	Burseraceae	4	0.129744	4	0.0182648	0.234742	17	0.159161	0.523647	0.00174549	-6.35072	3.04673e-06	0.0110851
Piling liitan	Canarium luzonicum (Blume) A.Gray	Burseraceae	4	0.129744	4	0.0182648	0.234742	17	0.159161	0.523647	0.00174549	-6.35072	3.04673e-06	0.0110851
Anang	Diospyros pyrrhocarpa Miq.	Ebenaceae	4	0.129744	3	0.0136986	0.176056	23	0.215336	0.521136	0.00173712	-6.35553	3.01758e-06	0.0110403
Malabago	Phaleria capitata Jack	Thymeleaceae	5	0.16218	2	0.00913242	0.117371	25	0.23406	0.513611	0.00171204	-6.37007	2.93107e-06	0.0109058
Blechnum	Parablechnum vestitum (Blume)	Blechnaceae	5	0.16218	4	0.0182648	0.234742	12	0.112349	0.509271	0.00169757	-6.37856	2.88174e-06	0.010828
Bola-bolahan	Baccaurea tetrandra (Baill.) Müll.Arg	Phyllanthaceae	5	0.16218	3	0.0136986	0.176056	17	0.159161	0.497397	0.00165799	-6.40215	2.74893e-06	0.0106147
Urtica hairy	Elatostema lagunense Merr.	Urticaceae	5	0.16218	2	0.00913242	0.117371	23	0.215336	0.494886	0.00164962	-6.40721	2.72125e-06	0.0105695
Fern tag as Nan-od	Sphaerostephanos unitus (L.) Holttum	Thelypteridaceae	5	0.16218	3	0.0136986	0.176056	16	0.149799	0.488035	0.00162678	-6.42115	2.64642e-06	0.0104458
Corcoligo	Curculigo capitulata (Lour.) Kuntze	Hypoxidaceae	4	0.129744	3	0.0136986	0.176056	19	0.177886	0.483686	0.00161229	-6.4301	2.59947e-06	0.0103672
Hambabalud gubat	Neonauclea connicalycina Ordas	Rubiaceae	6	0.194616	3	0.0136986	0.176056	11	0.102987	0.473659	0.00157886	-6.45105	2.49281e-06	0.0101853
Malasangki baga	Glyptopetalum acuminatissimum Merr.	Celastraceae	4	0.129744	2	0.00913242	0.117371	24	0.224698	0.471813	0.00157271	-6.45496	2.47341e-06	0.0101518
Pangi	Pangium edule Reinw. ex Blume	Salicaceae	4	0.129744	4	0.0182648	0.234742	10	0.0936242	0.45811	0.00152703	-6.48443	2.33183e-06	0.00990193
Fern Nan od	Tectaria ramosii (Copel.)	Tectariaceae	6	0.194616	2	0.00913242	0.117371	15	0.140436	0.452423	0.00150808	-6.49692	2.27429e-06	0.00979785
Balaas	Spathoglottis elmeri Ames	Orchidaceae	4	0.129744	3	0.0136986	0.176056	15	0.140436	0.446236	0.00148745	-6.51069	2.21252e-06	0.00968435
Fern 3 Zamora	Dryopteris marginalis L.	Dryoteridaceae	4	0.129744	3	0.0136986	0.176056	15	0.140436	0.446236	0.00148745	-6.51069	2.21252e-06	0.00968435
Fern 5 Nan od	Bolbitis heteroclita (C.Presl)	Lomariopsidaceae	4	0.129744	3	0.0136986	0.176056	15	0.140436	0.446236	0.00148745	-6.51069	2.21252e-06	0.00968435
Katong matsing	Chisocheton pentandrus (Blanco) Merr	Meliaceae	4	0.129744	4	0.0182648	0.234742	8	0.0748994	0.439385	0.00146462	-6.52616	2.1451e-06	0.00955832
Pauling samoros	Trigonostemon filiformis Quisumb.	Euphorbiaceae	4	0.129744	3	0.0136986	0.176056	14	0.131074	0.436874	0.00145625	-6.53189	2.12065e-06	0.00951205
Agar wood	Aquilaria cumingiana (Decne.)	Thymelaeaceae	3	0.0973078	1	0.00456621	0.0586854	30	0.280873	0.436866	0.00145622	-6.53191	2.12058e-06	0.0095119
Malaruhat puti	Syzygium striatulum (C. B. Rob.) Merr.	Myrtaceae	4	0.129744	3	0.0136986	0.176056	11	0.102987	0.408787	0.00136262	-6.59834	1.85674e-06	0.00899105
Lingatong	Dendrocnide rigidifolia (C.B.Rob.) Chew	Urticaceae	6	0.194616	2	0.00913242	0.117371	10	0.0936242	0.405611	0.00135204	-6.60614	1.828e-06	0.00893174
Mala malaruhat	Syzygium cardiophyllum (Merr.) Merr	Myrtaceae	3	0.0973078	3	0.0136986	0.176056	13	0.121711	0.395076	0.00131692	-6.63246	1.73427e-06	0.00873441
Vidals lanutan	Hibiscus campylosiphon Turcz	Malvaceae	3	0.0973078	3	0.0136986	0.176056	13	0.121711	0.395076	0.00131692	-6.63246	1.73427e-06	0.00873441
Hasselts panau	Dipterocarpus hasseltii Blume	Dipterocarpaceae	4	0.129744	2	0.00913242	0.117371	14	0.131074	0.378189	0.00126063	-6.67614	1.58918e-06	0.00841614
Balitbitan	Cynometra ramiflora L.	Fabaceae	3	0.0973078	3	0.0136986	0.176056	11	0.102987	0.376351	0.0012545	-6.68102	1.57378e-06	0.00838135
Kalantas	Toona calantas Merr. & Rolfe	Meliaceae	3	0.0973078	3	0.0136986	0.176056	11	0.102987	0.376351	0.0012545	-6.68102	1.57378e-06	0.00838135
Pycotria bohol	Psychotria boholensis Merr. ex Sohmer & A.P.Davis	Rubiaceae	5	0.16218	1	0.00456621	0.0586854	16	0.149799	0.370664	0.00123555	-6.69624	1.52657e-06	0.00827352
Bitaog	Calophyllum inophyllum L.	Calophyllaceae	4	0.129744	2	0.00913242	0.117371	12	0.112349	0.359464	0.00119821	-6.72692	1.43571e-06	0.00806028
Agpoi heart shape	Phanera integrifolia (Roxb.) Benth	Fabaceae	5	0.16218	2	0.00913242	0.117371	8	0.0748994	0.35445	0.0011815	-6.74097	1.39594e-06	0.00796446
Malatambis	Syzgium simile (Mer.) Mer	Myrtaceae	5	0.16218	2	0.00913242	0.117371	8	0.0748994	0.35445	0.0011815	-6.74097	1.39594e-06	0.00796446
Malakape	Canthium dicoccum (Gaertn.) Merr.	Rubiaceae	2	0.0648719	2	0.00913242	0.117371	18	0.168524	0.350766	0.00116922	-6.75142	1.36708e-06	0.0078939
Malakapaya	Osmoxylon eminens (W.Bull.) Philipson, Blumea 23	Araliaceae	3	0.0973078	3	0.0136986	0.176056	8	0.0748994	0.348264	0.00116088	-6.75858	1.34764e-06	0.00784589
Sablot	Litsea glutinosa (Lour.)	Lauraceae	3	0.0973078	3	0.0136986	0.176056	8	0.0748994	0.348264	0.00116088	-6.75858	1.34764e-06	0.00784589
Ixora p.	Ixora philippinensis Merr.	Rubiaceae	4	0.129744	2	0.00913242	0.117371	10	0.0936242	0.340739	0.0011358	-6.78042	1.29003e-06	0.00770118
Tagpo	Ardisia squamulosa C.Presl, Rel. Haenk	Myrsinaceae	3	0.0973078	3	0.0136986	0.176056	7	0.0655369	0.338901	0.00112967	-6.78583	1.27615e-06	0.00766575
Begonia gagmay	Begonia calcicola Merr.	Begoniaceae	3	0.0973078	2	0.00913242	0.117371	13	0.121711	0.33639	0.0011213	-6.79327	1.25731e-06	0.00761729
Tamayuan	Strombosia philippinensis (Baill.) Rolfe	Strombosiaceae	3	0.0973078	3	0.0136986	0.176056	6	0.0561745	0.329539	0.00109846	-6.81384	1.20662e-06	0.00748475
Agpoi butterfly	Phanera merrilliana (Perkins)	Fabaceae	4	0.129744	2	0.00913242	0.117371	8	0.0748994	0.322014	0.00107338	-6.83694	1.15214e-06	0.00733864
Mala Tigre (dalili)	Homalomena sulcata Engl.	Araceae	4	0.129744	1	0.00456621	0.0586854	14	0.131074	0.319503	0.00106501	-6.84477	1.13425e-06	0.00728975
Asplenium 3 Garcia	Asplenium nigrescens Blume	Aspleniaceae	2	0.0648719	2	0.00913242	0.117371	14	0.131074	0.313317	0.00104439	-6.86432	1.09075e-06	0.00716902
Sterculia	Sterculia rubiginosa Vent.	Sterculiaceae	2	0.0648719	2	0.00913242	0.117371	14	0.131074	0.313317	0.00104439	-6.86432	1.09075e-06	0.00716902
Kahoy dalaga	Mussaenda philippica A. Rich.	Rubiaceae	4	0.129744	2	0.00913242	0.117371	7	0.0655369	0.312652	0.00104217	-6.86645	1.08612e-06	0.00715602
Alabihig	Polyscias aherniana (Merr.) Lowry & G.M.Plunkett,	Araliaceae	3	0.0973078	1	0.00456621	0.0586854	16	0.149799	0.305792	0.00101931	-6.88863	1.03899e-06	0.00702163
Agpoi gagmay	Diploclisia glaucescens (Blume)	Menispermaceae	4	0.129744	2	0.00913242	0.117371	6	0.0561745	0.303289	0.00101096	-6.89685	1.02205e-06	0.00697247
N. hirsitula	Nephrolepis hirsutula (G.Forst.) C.Presl	Nephrolepidaceae	4	0.129744	1	0.00456621	0.0586854	12	0.112349	0.300778	0.00100259	-6.90516	1.00519e-06	0.00692308
Sapindaceae	Harpullia arborea (Blanco)	Sapindaceae	2	0.0648719	2	0.00913242	0.117371	12	0.112349	0.294592	0.000981973	-6.92595	9.6427e-07	0.00680109
Bago	Gnetum gnemon L.	Gnetaceae	2	0.0648719	2	0.00913242	0.117371	11	0.102987	0.285229	0.000950765	-6.95824	9.03953e-07	0.00661565
Kubi	Artocarpus nitidus Trécul	Moraceae	2	0.0648719	2	0.00913242	0.117371	11	0.102987	0.285229	0.000950765	-6.95824	9.03953e-07	0.00661565
Bani	Millettia pinnata (L.)	Fabaceae	4	0.129744	2	0.00913242	0.117371	4	0.0374497	0.284564	0.000948548	-6.96058	8.99743e-07	0.00660244
Fern 4 Nan od	Dryopteris sparsa (D.Don) Kuntze	Dryopteridaceae	4	0.129744	1	0.00456621	0.0586854	10	0.0936242	0.282053	0.000940178	-6.96944	8.83935e-07	0.00655252
Mala kuratan	Meiogyne mindorensis (Merr.)	Annonaceae	3	0.0973078	2	0.00913242	0.117371	7	0.0655369	0.280216	0.000934052	-6.97598	8.72453e-07	0.00651593
Hoya	Hoya aurigueana Kloppenb	Apocynaceae	2	0.0648719	2	0.00913242	0.117371	10	0.0936242	0.275867	0.000919557	-6.99162	8.45584e-07	0.00642919
Fern 1 Garcia	Ctenopterella blechnoides (Grev.) Parris	Polypodiaceae	3	0.0973078	1	0.00456621	0.0586854	12	0.112349	0.268342	0.000894474	-7.01927	8.00084e-07	0.00627856
Yakal saplungan	Hopea plagata (Blanco) S.Vidal	Dipterocarpaceae	3	0.0973078	2	0.00913242	0.117371	5	0.0468121	0.261491	0.000871636	-7.04514	7.59749e-07	0.0061408
Arizyma	Arisaema polyphyllum (Blanco) Merr.	Araceae	2	0.0648719	2	0.00913242	0.117371	8	0.0748994	0.257142	0.00085714	-7.06191	7.3469e-07	0.00605305
Betis	Madhuca betis (Blanco) MacBride,	Sapotaceae	2	0.0648719	2	0.00913242	0.117371	8	0.0748994	0.257142	0.00085714	-7.06191	7.3469e-07	0.00605305
Fern 2 Zamora	Tectaria nayarii Mazumdar	Tectariaceae	2	0.0648719	2	0.00913242	0.117371	8	0.0748994	0.257142	0.00085714	-7.06191	7.3469e-07	0.00605305
Mala bayokbok	Cleidion ramosii (Merr.) Merr.	Euphorbiaceae	2	0.0648719	2	0.00913242	0.117371	8	0.0748994	0.257142	0.00085714	-7.06191	7.3469e-07	0.00605305
Mala lumbang	Alangium chinense (Lour.)	Cornaceae	2	0.0648719	2	0.00913242	0.117371	8	0.0748994	0.257142	0.00085714	-7.06191	7.3469e-07	0.00605305
Orchid 1	Platanthera aquilonis Sheviak	Orchidaceae	2	0.0648719	2	0.00913242	0.117371	8	0.0748994	0.257142	0.00085714	-7.06191	7.3469e-07	0.00605305
Langil	Albizia lebbeck (L.) Benth.	Fabaceae	2	0.0648719	1	0.00456621	0.0586854	14	0.131074	0.254631	0.000848771	-7.07172	7.20412e-07	0.00600227
Antipolo	Artocarpus blancoi (Elmer) Merr	Moraceae	2	0.0648719	2	0.00913242	0.117371	7	0.0655369	0.24778	0.000825932	-7.099	6.82164e-07	0.00586329
Annonaceae 1	Dasymaschalon clusiflorum (Merr.) Merr.	Annonaceae	2	0.0648719	2	0.00913242	0.117371	6	0.0561745	0.238417	0.000794724	-7.13752	6.31587e-07	0.00567236
Kolalabang	Saurauia latibractea Choisy	Actinidiaceae	2	0.0648719	2	0.00913242	0.117371	6	0.0561745	0.238417	0.000794724	-7.13752	6.31587e-07	0.00567236
Narra	Pterocarpus indicus Willd.	Fabaceae	2	0.0648719	2	0.00913242	0.117371	6	0.0561745	0.238417	0.000794724	-7.13752	6.31587e-07	0.00567236
Puso-pusong laparan	Neolitsea konishii (Hayata)	Lauraceae	2	0.0648719	2	0.00913242	0.117371	6	0.0561745	0.238417	0.000794724	-7.13752	6.31587e-07	0.00567236
Fern ( Mala cristela)	Christella dentata (Forssk.)	Thelypteridaceae	2	0.0648719	1	0.00456621	0.0586854	12	0.112349	0.235906	0.000786355	-7.1481	6.18353e-07	0.00562094
Lingo-lingo	Vitex turczaninowii Merr.	Lamiaceae	3	0.0973078	1	0.00456621	0.0586854	8	0.0748994	0.230893	0.000769642	-7.16959	5.92349e-07	0.00551801
Maglasona	Aglaia tomentosa Teijsm. & Binn.	Meliaceae	2	0.0648719	2	0.00913242	0.117371	5	0.0468121	0.229055	0.000763516	-7.17758	5.82957e-07	0.0054802
Pagsahingin bulog	Canarium asperum Benth	Burseraceae	2	0.0648719	2	0.00913242	0.117371	5	0.0468121	0.229055	0.000763516	-7.17758	5.82957e-07	0.0054802
Uncaria green	Uncaria roxburghiana Korth.	Rubiaceae	2	0.0648719	2	0.00913242	0.117371	5	0.0468121	0.229055	0.000763516	-7.17758	5.82957e-07	0.0054802
Mala agosip	Helicia robusta (Roxb.)	Proteaceae	4	0.129744	0	0	0	10	0.0936242	0.223368	0.00074456	-7.20272	5.54369e-07	0.00536285
Fern 7	Macroglena brasii J.P. Croxall	Hymenophyllaceae	1	0.0324359	1	0.00456621	0.0586854	14	0.131074	0.222195	0.000740651	-7.20798	5.48564e-07	0.0053386
Aglia rounded	Aglaia rimosa (Blanco) Merr	Meliaceae	2	0.0648719	2	0.00913242	0.117371	4	0.0374497	0.219692	0.000732308	-7.21931	5.36275e-07	0.00528676
Aporosa	Aporosa sphaeridiophora Merr.	Phyllanthaceae	2	0.0648719	2	0.00913242	0.117371	4	0.0374497	0.219692	0.000732308	-7.21931	5.36275e-07	0.00528676
Dungo	Ficus nervosa B.Heyne ex Roth	Moraceae	2	0.0648719	2	0.00913242	0.117371	4	0.0374497	0.219692	0.000732308	-7.21931	5.36275e-07	0.00528676
Mala hambabalud	Neonauclea calycina (Bartl. ex DC.) Mer.	Rubiaceae	2	0.0648719	2	0.00913242	0.117371	4	0.0374497	0.219692	0.000732308	-7.21931	5.36275e-07	0.00528676
Mala ulalian	Baccaurea lanceolata (Miq.)	Phyllanthaceae	2	0.0648719	2	0.00913242	0.117371	4	0.0374497	0.219692	0.000732308	-7.21931	5.36275e-07	0.00528676
Narig	Vatica mangachapoi Blanco	Dipterocarpaceae	2	0.0648719	2	0.00913242	0.117371	4	0.0374497	0.219692	0.000732308	-7.21931	5.36275e-07	0.00528676
Simile	Streblus glaber (Mer.) Corner	Moraceae	2	0.0648719	2	0.00913242	0.117371	4	0.0374497	0.219692	0.000732308	-7.21931	5.36275e-07	0.00528676
Taguilomboy	Syzygium affine Merr	Myrtaceae	2	0.0648719	2	0.00913242	0.117371	4	0.0374497	0.219692	0.000732308	-7.21931	5.36275e-07	0.00528676
Annonaceae	Friesodielsia sp.	Annonaceae	1	0.0324359	1	0.00456621	0.0586854	12	0.112349	0.20347	0.000678235	-7.29602	4.60002e-07	0.00494841
Boto-boto	Mimusops elengi Bojer	Sapotaceae	2	0.0648719	1	0.00456621	0.0586854	8	0.0748994	0.198457	0.000661522	-7.32097	4.37612e-07	0.00484298
Neprolephis Sp Montehermoso	Nephrolepis falcata (Cav.) C	Nephrolepidaceae	2	0.0648719	1	0.00456621	0.0586854	8	0.0748994	0.198457	0.000661522	-7.32097	4.37612e-07	0.00484298
Smilax	Smilax sp.	Smilacaceae	2	0.0648719	1	0.00456621	0.0586854	8	0.0748994	0.198457	0.000661522	-7.32097	4.37612e-07	0.00484298
Asplenium Nan od 1	Asplenium tenerum G.Forst	Aspleniaceae	1	0.0324359	1	0.00456621	0.0586854	10	0.0936242	0.184746	0.000615819	-7.39256	3.79233e-07	0.00455247
Drynaria	Aglaomorpha sagitta (Christ)	Polypodiaceae	1	0.0324359	1	0.00456621	0.0586854	10	0.0936242	0.184746	0.000615819	-7.39256	3.79233e-07	0.00455247
Fern 8 Nan od	Lindsaea tenuifolia Blume	Lindsaeaceae	1	0.0324359	1	0.00456621	0.0586854	10	0.0936242	0.184746	0.000615819	-7.39256	3.79233e-07	0.00455247
Fern 2 Garcia	Nephrolepis cordifolia (L.) C.Presl	Nephrolepidaceae	2	0.0648719	1	0.00456621	0.0586854	6	0.0561745	0.179732	0.000599106	-7.42007	3.58928e-07	0.00444541
Lanete	Wrightia pubescens R.Br	Apocynaceae	2	0.0648719	1	0.00456621	0.0586854	6	0.0561745	0.179732	0.000599106	-7.42007	3.58928e-07	0.00444541
Mala Croton	Baccaurea philippinensis (Merr.) Merr	Phyllanthaceae	2	0.0648719	1	0.00456621	0.0586854	6	0.0561745	0.179732	0.000599106	-7.42007	3.58928e-07	0.00444541
Elastostema dagko	Elatostema sublaxum (Elmer)	Urticaceae	1	0.0324359	1	0.00456621	0.0586854	8	0.0748994	0.166021	0.000553402	-7.49943	3.06254e-07	0.0041502
Fern 6	Cephalomanes atrovirens C.Presl, Hymen	Hymenophyllaceae	1	0.0324359	1	0.00456621	0.0586854	8	0.0748994	0.166021	0.000553402	-7.49943	3.06254e-07	0.0041502
Galamay amo vine	Schefflera elliptica (Blume)	Araliaceae	1	0.0324359	1	0.00456621	0.0586854	8	0.0748994	0.166021	0.000553402	-7.49943	3.06254e-07	0.0041502
Is-is	Ficus ulmifolia Lam.	Moraceae	1	0.0324359	1	0.00456621	0.0586854	8	0.0748994	0.166021	0.000553402	-7.49943	3.06254e-07	0.0041502
Mala tree fern (Aspleniaceae)	Asplenium scandens J.Sm.	Aspleniaceae	1	0.0324359	1	0.00456621	0.0586854	8	0.0748994	0.166021	0.000553402	-7.49943	3.06254e-07	0.0041502
Anuling	Pisonia umbellifera (J.R.Forst. & G.Forst.)	Nyctaginaceae	2	0.0648719	1	0.00456621	0.0586854	4	0.0374497	0.161007	0.00053669	-7.53009	2.88036e-07	0.00404132
Fern Nan od baga	Antrophyum reticulatum (G.Forst.)	Pteridaceae	2	0.0648719	1	0.00456621	0.0586854	4	0.0374497	0.161007	0.00053669	-7.53009	2.88036e-07	0.00404132
Anonaceae (New)	Artabotrys suaveolens Blume	Annonaceae	1	0.0324359	1	0.00456621	0.0586854	6	0.0561745	0.147296	0.000490986	-7.61909	2.41068e-07	0.00374087
Bintoko	Melicope latifolia (DC.)	Rutaceae	1	0.0324359	1	0.00456621	0.0586854	6	0.0561745	0.147296	0.000490986	-7.61909	2.41068e-07	0.00374087
Bunot-bunot	Trichospermum discolor Elmer	Sparmanniaceae	1	0.0324359	1	0.00456621	0.0586854	6	0.0561745	0.147296	0.000490986	-7.61909	2.41068e-07	0.00374087
Etlingera	Etlingera philippinensis (Ridl.) R.M.Sm	Zingiberaceae	1	0.0324359	1	0.00456621	0.0586854	6	0.0561745	0.147296	0.000490986	-7.61909	2.41068e-07	0.00374087
Orchidaceae 1	Crepidium copelandii (Ames)	Orchidaceae	1	0.0324359	1	0.00456621	0.0586854	5	0.0468121	0.137933	0.000459778	-7.68477	2.11396e-07	0.00353329
Tadyang anuang	Kanapia monstrosa (A.Rich.)	Rubiaceae	1	0.0324359	1	0.00456621	0.0586854	5	0.0468121	0.137933	0.000459778	-7.68477	2.11396e-07	0.00353329
Anuping	Gymnacranthera farquhariana (Wall. ex Hook.f. & Thomson) Warb.	Myristicaceae	1	0.0324359	1	0.00456621	0.0586854	4	0.0374497	0.128571	0.00042857	-7.75506	1.83672e-07	0.00332359
Asplenium v.	Asplenium vittiforme Cav	Aspleniaceae	1	0.0324359	1	0.00456621	0.0586854	4	0.0374497	0.128571	0.00042857	-7.75506	1.83672e-07	0.00332359
Baling uway	Flagellaria indica L.	Flagellariaceae	1	0.0324359	1	0.00456621	0.0586854	4	0.0374497	0.128571	0.00042857	-7.75506	1.83672e-07	0.00332359
Bunga	Areca catechu L.	Arecaceae	1	0.0324359	1	0.00456621	0.0586854	4	0.0374497	0.128571	0.00042857	-7.75506	1.83672e-07	0.00332359
Fern 2 Nan-od	Diplazium pallidum (Blume)	Athyriaceae	1	0.0324359	1	0.00456621	0.0586854	4	0.0374497	0.128571	0.00042857	-7.75506	1.83672e-07	0.00332359
Ilo-ilo	Aglaia argentea Blume	Meliaceae	1	0.0324359	1	0.00456621	0.0586854	4	0.0374497	0.128571	0.00042857	-7.75506	1.83672e-07	0.00332359
Lansones bundok	Reinwardtiodendron humile (Hassk.)	Meliaceae	1	0.0324359	1	0.00456621	0.0586854	4	0.0374497	0.128571	0.00042857	-7.75506	1.83672e-07	0.00332359
Lit-lit	Piper interruptum Opiz in C.Presl	Piperaceae	1	0.0324359	1	0.00456621	0.0586854	4	0.0374497	0.128571	0.00042857	-7.75506	1.83672e-07	0.00332359
Lumbang	Aleurites moluccanus (L.) Willd	Euphorbiaceae	1	0.0324359	1	0.00456621	0.0586854	4	0.0374497	0.128571	0.00042857	-7.75506	1.83672e-07	0.00332359
Malak-malak	Palaquium philippense (Perr.) C.B.Rob	Sapotaceae	1	0.0324359	1	0.00456621	0.0586854	4	0.0374497	0.128571	0.00042857	-7.75506	1.83672e-07	0.00332359
Meremia (Tiger)	Rhaphidophora philippinensis Engl. & K.Krause	Araceae	1	0.0324359	1	0.00456621	0.0586854	4	0.0374497	0.128571	0.00042857	-7.75506	1.83672e-07	0.00332359
Nami	Flemingia macrophylla (Willd.)	Fabaceae	1	0.0324359	1	0.00456621	0.0586854	4	0.0374497	0.128571	0.00042857	-7.75506	1.83672e-07	0.00332359
Ouko	Mikania cordata (Burm. f.) B.L. Rob.	Asteraceae	1	0.0324359	1	0.00456621	0.0586854	4	0.0374497	0.128571	0.00042857	-7.75506	1.83672e-07	0.00332359
Pandan vine	Freycinetia lagenicarpa Warb	Pandanaceae	1	0.0324359	1	0.00456621	0.0586854	4	0.0374497	0.128571	0.00042857	-7.75506	1.83672e-07	0.00332359
Yabnob	Horsfieldia costulata (Miq.) Warb.	Myristicaceae	1	0.0324359	1	0.00456621	0.0586854	4	0.0374497	0.128571	0.00042857	-7.75506	1.83672e-07	0.00332359
Aglia straight	Dysoxylum oppositifolium F.Muell.	Meliaceae	1	0.0324359	1	0.00456621	0.0586854	3	0.0280873	0.119209	0.000397362	-7.83066	1.57897e-07	0.00311161
Agosip vine	Tetrastigma ellipticum Merr	Vitaceae	1	0.0324359	1	0.00456621	0.0586854	3	0.0280873	0.119209	0.000397362	-7.83066	1.57897e-07	0.00311161
Asplenium 4 Garcia	Asplenium nidus L.	Aspleniaceae	1	0.0324359	1	0.00456621	0.0586854	3	0.0280873	0.119209	0.000397362	-7.83066	1.57897e-07	0.00311161
Balukanag	Chisocheton cumingianus (C.DC.)	Meliaceae	1	0.0324359	1	0.00456621	0.0586854	3	0.0280873	0.119209	0.000397362	-7.83066	1.57897e-07	0.00311161
Banai-banai	Radermachera quadripinnata (Blanco) Seem	Bignonaceae	1	0.0324359	1	0.00456621	0.0586854	3	0.0280873	0.119209	0.000397362	-7.83066	1.57897e-07	0.00311161
Batuan	Garcinia binucao (Blanco) Choisy	Clusiaceae	1	0.0324359	1	0.00456621	0.0586854	3	0.0280873	0.119209	0.000397362	-7.83066	1.57897e-07	0.00311161
Quisumbing gisok	Hopea quisumbingiana Gutierrez	Dipterocarpaceae	1	0.0324359	1	0.00456621	0.0586854	3	0.0280873	0.119209	0.000397362	-7.83066	1.57897e-07	0.00311161
Rubus	Rubus benguetensis Elmer	Rosaceae	1	0.0324359	1	0.00456621	0.0586854	3	0.0280873	0.119209	0.000397362	-7.83066	1.57897e-07	0.00311161
Salingogon	Cratoxylum formosum (Jack) Dyer	Hypericaceae	1	0.0324359	1	0.00456621	0.0586854	3	0.0280873	0.119209	0.000397362	-7.83066	1.57897e-07	0.00311161
Albutra lagpad	Tinomiscium petiolare Hook.f. & Thomson	Menispermaceae	1	0.0324359	1	0.00456621	0.0586854	2	0.0187248	0.109846	0.000366154	-7.91246	1.34069e-07	0.00289718
Aunasin	Ardisia pyramidalis (Cav.) Pers.	Primulaceae	1	0.0324359	1	0.00456621	0.0586854	2	0.0187248	0.109846	0.000366154	-7.91246	1.34069e-07	0.00289718
Batete	Kingiodendron alternifolium (Elm.)Merr.& Rolfe	Fabaceae	1	0.0324359	1	0.00456621	0.0586854	2	0.0187248	0.109846	0.000366154	-7.91246	1.34069e-07	0.00289718
Canarium Straight	Canarium hirsutum Willd	Burseraceae	1	0.0324359	1	0.00456621	0.0586854	2	0.0187248	0.109846	0.000366154	-7.91246	1.34069e-07	0.00289718
Dalili rouded	Alocasia clypeolata A.Hay	Araceae	1	0.0324359	1	0.00456621	0.0586854	2	0.0187248	0.109846	0.000366154	-7.91246	1.34069e-07	0.00289718
Duguan	Myristica philippensis Lam.	Myristicaceae	1	0.0324359	1	0.00456621	0.0586854	2	0.0187248	0.109846	0.000366154	-7.91246	1.34069e-07	0.00289718
Fern (8)	Cephalomanes javanicum (Blume)	Hymenophyllaceae	1	0.0324359	1	0.00456621	0.0586854	2	0.0187248	0.109846	0.000366154	-7.91246	1.34069e-07	0.00289718
Gisok-gisok	Hopea philippinensis Dyer	Dipterocarpaceae	1	0.0324359	1	0.00456621	0.0586854	2	0.0187248	0.109846	0.000366154	-7.91246	1.34069e-07	0.00289718
Hagimit	Ficus minahassae (Teijsm. & Vriese) Miq.	Moraceae	1	0.0324359	1	0.00456621	0.0586854	2	0.0187248	0.109846	0.000366154	-7.91246	1.34069e-07	0.00289718
Hauili	Ficus septica Burm.f., Fl. Ind.	Moraceae	1	0.0324359	1	0.00456621	0.0586854	2	0.0187248	0.109846	0.000366154	-7.91246	1.34069e-07	0.00289718
Kanapai	Ficus magnoliifolia Blume	Moraceae	1	0.0324359	1	0.00456621	0.0586854	2	0.0187248	0.109846	0.000366154	-7.91246	1.34069e-07	0.00289718
Katagpo	Ardisia lanceolata Roxb.	Primulaceae	1	0.0324359	1	0.00456621	0.0586854	2	0.0187248	0.109846	0.000366154	-7.91246	1.34069e-07	0.00289718
Kwawil red	Uncaria lanosa Wall. in Roxb	Rubiaceae	1	0.0324359	1	0.00456621	0.0586854	2	0.0187248	0.109846	0.000366154	-7.91246	1.34069e-07	0.00289718
Laneteng gubat	Kibatalia gitingensis (Elmer) Woodson	Apocynaceae	1	0.0324359	1	0.00456621	0.0586854	2	0.0187248	0.109846	0.000366154	-7.91246	1.34069e-07	0.00289718
Lanutan bagyo rounded	Gonystylus reticulatus (Elmer)	Thymelaeaceae	1	0.0324359	1	0.00456621	0.0586854	2	0.0187248	0.109846	0.000366154	-7.91246	1.34069e-07	0.00289718
Lingatong small	Dendrocnide luzonensis (Wedd.) Chew	Urticaceae	1	0.0324359	1	0.00456621	0.0586854	2	0.0187248	0.109846	0.000366154	-7.91246	1.34069e-07	0.00289718
Mala Kuling manok	Picrasma javanica Blume	Simaroubaceae	1	0.0324359	1	0.00456621	0.0586854	2	0.0187248	0.109846	0.000366154	-7.91246	1.34069e-07	0.00289718
Mala taluto	Cleistanthus pilosus C.B.Rob.	Phyllanthaceae	1	0.0324359	1	0.00456621	0.0586854	2	0.0187248	0.109846	0.000366154	-7.91246	1.34069e-07	0.00289718
Malabuho	Sterculia oblongata R.Br. in Benn	Sterculiaceae	1	0.0324359	1	0.00456621	0.0586854	2	0.0187248	0.109846	0.000366154	-7.91246	1.34069e-07	0.00289718
Malatanglin	Adenanthera pavonina L	Fabaceaa	1	0.0324359	1	0.00456621	0.0586854	2	0.0187248	0.109846	0.000366154	-7.91246	1.34069e-07	0.00289718
Matang hipon tree	Breynia cernua (Poir.) Müll.Arg	Phyllanthaceae	1	0.0324359	1	0.00456621	0.0586854	2	0.0187248	0.109846	0.000366154	-7.91246	1.34069e-07	0.00289718
Panyawan	Cnestis palala (Lour.) Merr.	Connaraceae	1	0.0324359	1	0.00456621	0.0586854	2	0.0187248	0.109846	0.000366154	-7.91246	1.34069e-07	0.00289718
Patangis	Magnolia angatensis Blanco	Magnoliaceae	1	0.0324359	1	0.00456621	0.0586854	2	0.0187248	0.109846	0.000366154	-7.91246	1.34069e-07	0.00289718
Tulibas tilos	Micromelum compressum (Blanco) Merr.,	Rutaceae	1	0.0324359	1	0.00456621	0.0586854	2	0.0187248	0.109846	0.000366154	-7.91246	1.34069e-07	0.00289718
Upling buntotan	Ficus fiskei Elmer	Moraceae	1	0.0324359	1	0.00456621	0.0586854	2	0.0187248	0.109846	0.000366154	-7.91246	1.34069e-07	0.00289718
Uwas	Matthaea sancta Blume	Monimiaceae	1	0.0324359	1	0.00456621	0.0586854	2	0.0187248	0.109846	0.000366154	-7.91246	1.34069e-07	0.00289718
White lauan	Shorea contorta S.Vidal,	Dipterocarpaceae	1	0.0324359	1	0.00456621	0.0586854	2	0.0187248	0.109846	0.000366154	-7.91246	1.34069e-07	0.00289718
Mala malasangki	Glyptopetalum marivelense (Elmer) Merr.	Celastraceae	1	0.0324359	0	0	0	5	0.0468121	0.079248	0.00026416	-8.23896	6.97806e-08	0.0021764
Grand Total			3083	100	1704	7.78082	100	10681	100	300	1	-1840.4	0.0138448	4.91792	Species Diversity
														0.868437	Evenness
														0.986155	Simpson's

## Sheet: Philippine endemic
Family Name	Latin Name	Common Name
Actinidiaceae	Saurauia latibractea Choisy	Kolalabang
Anacardiaceae	Rhus taitensis Guill	Tamoho
Annonaceae	Dasymaschalon clusiflorum (Merr.) Merr.	Lanutan
	Platymitra arborea (Blanco) Kessler	Bolon
	Popowia lanceolata Merr.
	Meiogyne mindorensis (Merr.)
	Polyalthia lanceolata S.Vidal,
	Goniothalamus elmeri Merr	Tagnos
	Goniothalamus amuyon (Blanco) Merr	Tagnos
Apocynaceae	Voacanga globosa (Blanco) Merr.	Bayag usa
	Hoya aurigueana Kloppenb	Hoya
	Hoya albida Kloppenb	Hoya
	Kibatalia gitingensis (Elmer) Woodson	Laneteng gubat
Araceae	Alocasia zebrina Schott ex van Houtte	Gabing tigre
	Rhaphidophora korthalsii Schott	Meremia
	Rhaphidophora philippinensis Engl. & K.Krause
Araliaceae	Schefflera elliptifoliola Merr	Galamay amo
Arecaceae	Pinanga philippinensis Becc	Pinanga
	Pinanga negrosensis Becc.	Solong isog
Aspleniaceae	Asplenium apoense Copel	Bird nest fern
Begoniaceae	Begonia calcicola Merr.	Begonia
Brownlowiaceae	Diplodiscus paniculatus Turcs.	Balobo
Burseraceae	Canarium ovatum Engl.	Pili
Celastraceae	Glyptopetalum marivelense (Elmer) Merr.
	Glyptopetalum acuminatissimum Merr.
Clusiaceae	Garcinia binucao (Blanco) Choisy	Batuan
	Garcinia rubra Merr.	Kamandiis
Dilleniaceae	Dillenia philippinensis Rolfe	Katmon
Dipterocarpaceae	Hopea foxworthyi Elmer	Dalingdingan
	Hopea acuminata Merr.	Manggachapui
Dipterocarpaceae	Shorea assamica Dyer,	Manggasinoro
	Shorea squamata (Turcz.) Benth. & Hook.f. ex DC	Mayapis
	Hopea quisumbingiana Gutierrez	Quisumbing gisok
	Shorea negrosensis Foxw	Red lauan
	Shorea polysperma (Blanco) Merr.	Tanguile
	Shorea contorta S.Vidal,	White lauan
	Shorea astylosa Foxw.	Yakal
Elaeocarpaceae	Elaeocarpus calomala (Blanco) Merr.	Kalomala
	Elaeocarpus monocera Cav.	Tabian
Euphorbiaceae	Cleidion ramosii (Merr.) Merr.
	Trigonostemon filiformis Quisumb.	Pauling samoros
Fabaceae	Phanera merrilliana (Perkins)	Agpoi
	Phanera integrifolia (Roxb.) Benth	Agpoi
	Brachypterum philippinensis (Merr.)	Tubli
Fagaceae	Lithocarpus coopertus (Blanco)	Ulaian
Gesneriaceae	Cyrtandra attenuata Elmer
Lauraceae	Cinnamomum mercadoi S.Vidal	Kalingag liitan
	Litsea garciae S.Vidal	Bangolo
	Actinodaphne multiflora Benth.
	Litsea glutinosa (Lour.)	Sablot
Lecythidaceae	Planchonia spectabilis Merr	Lamog
Meliaceae	Aglaia aherniana Perkins
Moraceae	Artocarpus blancoi (Elmer) Merr	Antipolo
	Ficus balete Merr.	Balete
	Ficus ulmifolia Lam.	Is-is
	Ficus linearifolia Elmer
	Ficus nota (Blanco) Merr.,	Tibig
	Ficus fiskei Elmer	Upling buntotan
Myristicaceae	Myristica philippensis Lam.	Duguan
Myrsinaceae	Ardisia squamulosa C.Presl, Rel. Haenk	Tagpo
Myrtaceae	Syzygium cardiophyllum (Merr.) Merr	Mala malaruhat
	Syzygium crassipes (C.B.Rob.) Merr.	Mala tambis
	Tristaniopsis decorticata (Merr.)	Malabayabas
	Syzygium striatulum (C. B. Rob.) Merr.	Malaruhat puti
	Syzygium myrtifolium Walp.	Sagimsim
	Syzygium gitingense (Elmer) Merr	Sagimsim laparan
	Syzygium affine Merr	Taguilomboy
Orchidaceae	Spathoglottis elmeri Ames	Balaas
	Crepidium copelandii (Ames)	Sanggumay
Phyllanthaceae	Glochidion urophylloides Elmer	Malabag ang
	Cleistanthus pilosus C.B.Rob.	Mala taluto
Rubiaceae	Neonauclea formicaria (Elmer) Merr.	Hambabalud
	Neonauclea connicalycina Ordas	Hambabalud gubat
	Mussaenda philippica A. Rich.	Kahoy dalaga
	Psychotria boholensis Merr. ex Sohmer & A.P.Davis	Pycotria bohol
	Psychotria crispipila Merr	Pycotria
	Neonauclea bartlingii (DC.) Merr	Wisak gubat
Rutaceae	Micromelum compressum (Blanco) Merr.,	Tulibas tilos
Sapindaceae	Mischocarpus triqueter Radlk.
Sapotaceae	Planchonella duclitan (Blanco)	Duklitan
	Palaquium philippense (Perr.) C.B.Rob	Malak-malak
	Palaquium foxworthyi Merr.	Tagotoy
Simaroubaceae	Picrasma javanica Blume
Symplocaceae	Symplocos odoratissima (Blume)	Bayokbok
Tectariaceae	Tectaria ramosii (Copel.)	Linatog
Thymelaeaceae	Gonystylus reticulatus (Elmer)	Lanutan bagyo
Urticaceae	Elatostema sublaxum (Elmer)	Elastostema
	Dendrocnide rigidifolia (C.B.Rob.) Chew	Lingatong
	Dendrocnide luzonensis (Wedd.) Chew	Lingatong
	Elatostema banahaense C.B.Rob	Sabanganay
Vitaceae	Tetrastigma ellipticum Merr	Ulayan
Zingiberaceae	Etlingera philippinensis (Ridl.) R.M.Sm	Etlingera
	Alpinia elegans (Presl.) K. Schum.	Tagbak

## Sheet: Dominant genera
Taxa Genera	Number of Species
Ficus	14
Aglaia	8
Shorea	8
Syzygium	8
Asplenium	7
Canarium	7
Hopea	5
Neonauclea	5
Artocarpus	4
Litsea	4
Palaquium	4
Selaginella	4
Tectaria	4
Alangium	3
Alocasia	3
Antidesma	3
Ardisia	3
Baccaurea	3
Diospyros	3
Dysoxylum	3
Elatostema	3
Magnolia	3
Melicope	3
Nephrolepis	3
Phanera	3
Sterculia	3
Streblus	3
Aglaomorpha	2
Aglaonema	2
Albizia	2
Bridelia	2
Calophyllum	2
Cephalomanes	2
Chisocheton	2
Christella	2
Cinnamomum	2
Cordia	2
Cratoxylum	2
Cyrtandra	2
Dendrocnide	2
Dipterocarpus	2
Dryopteris	2
Elaeocarpus	2
Garcinia	2
Glochidion	2
Glyptopetalum	2
Goniothalamus	2
Gonystylus	2
Homalomena	2
Hoya	2
Ixora	2
Leea	2
Lygodium	2
Macaranga	2
Mallotus	2
Micromelum	2
Neolitsea	2
Oreocnide	2
Pinanga	2
Piper	2
Polyscias	2
Prunus	2
Psychotria	2
Pterospermum	2
Rhaphidophora	2
Schefflera	2
Symplocos	2
Terminalia	2
Tetrastigma	2
Tinospora	2
Trigonostemon	2
Uncaria	2
Acer	1
Actinodaphne	1
Adenanthera	1
Afzelia	1
Aleurites	1
Allophylus	1
Alpinia	1
Alstonia	1
Angiopteris	1
Anisoptera	1
Antrophyum	1
Aphanamixis	1
Aporosa	1
Aquilaria	1
Arcangelisia	1
Areca	1
Arisaema	1
Artabotrys	1
Begonia	1
Bischofia	1
Blumeodendron	1
Bolbitis	1
Brachypterum	1
Breynia	1
Buchanania	1
Calamus	1
Cananga	1
Canthium	1
Caryota	1
Celtis	1
Chrysophyllum	1
Cleidion	1
Cleistanthus	1
Clerodendrum	1
Cnestis	1
Crepidium	1
Ctenopterella	1
Curculigo	1
Cyclopeltis	1
Cynometra	1
Dasymaschalon	1
Davallia	1
Dieffenbachia	1
Digitaria	1
Dillenia	1
Dinochloa	1
Diplazium	1
Diploclisia	1
Diplodiscus	1
Donax	1
Dracaena	1
Dracontomelon	1
Endospermum	1
Engelhardtia	1
Erythrina	1
Etlingera	1
Euonymus	1
Flagellaria	1
Flemingia	1
Flueggea	1
Freycinetia	1
Friesodielsia	1
Geophila	1
Glycosmis	1
Gnetum	1
Gomphandra	1
Guioa	1
Gymnacranthera	1
Gymnostoma	1
Harpullia	1
Helicia	1
Heritiera	1
Heterospathe	1
Hibiscus	1
Horsfieldia	1
Kanapia	1
Kibatalia	1
Kingiodendron	1
Knema	1
Koordersiodendron	1
Korthalsia	1
Lepiniopsis	1
Lindsaea	1
Lithocarpus	1
Lunasia	1
Macroglena	1
Madhuca	1
Mangifera	1
Matthaea	1
Meiogyne	1
Microtropis	1
Mikania	1
Millettia	1
Mimusops	1
Mischocarpus	1
Mussaenda	1
Myristica	1
Nephelium	1
Nothaphoebe	1
Olea	1
Ophiorrhiza	1
Ormosia	1
Osmoxylon	1
Pandanus	1
Pangium	1
Parablechnum	1
Phaeanthus	1
Phaleria	1
Picrasma	1
Pisonia	1
Pittosporum	1
Planchonella	1
Planchonia	1
Platanthera	1
Platymitra	1
Polyalthia	1
Pometia	1
Popowia	1
Pseuderanthemum	1
Pteris	1
Pterocarpus	1
Pterocymbium	1
Radermachera	1
Reinwardtiodendron	1
Rhus	1
Rubus	1
Sandoricum	1
Saurauia	1
Semecarpus	1
Smilax	1
Spathoglottis	1
Sphaerostephanos	1
Spiraeopsis	1
Strobilanthes	1
Strombosia	1
Tabernaemontana	1
Tarennoidea	1
Ternstroemia	1
Tinomiscium	1
Toona	1
Trichadenia	1
Trichospermum	1
Tristaniopsis	1
Vatica	1
Vitex	1
Voacanga	1
Wendlandia	1
Wrightia	1
Xanthophyllum	1
Ziziphus	1

## Sheet: Recorded plant list
Species Name	Scientific Name	Family Name	Plant Habit	Ecological Status (IUCN)	Philippine Threatened Status
Bulakon	Pseuderanthemum bicolor (Schrank) Radlk.	Acanthaceae	Shrub	Not evaluated/Not Threatened	Not evaluated/Not Threatened
Herb 2	Strobilanthes reptans (G.Forst.)	Acanthaceae	Herb	Not evaluated/Not Threatened	Not evaluated/Not Threatened
Acer	Acer laurinum Hassk	Aceraceae	Tree	Least Concerned	Not threatened/Not evaluated
Kolalabang	Saurauia latibractea Choisy	Actinidiaceae	Tree	Not threatened/Not evaluated	Not threatened/Not evaluated
Amugis	Koordersiodendron pinnatum (Blanco) Merr.	Anacardiaceae	Tree	Not threatened/Not evaluated	Other Threatened Species
Balinghasai	Buchanania arborescens (Blume) Blume	Anacardiaceae	Tree	Not evaluated/Not Threatened	Not evaluated/Not Threatened
Lamio	Dracontomelon edule ( Blanco) Skeels.	Anacardiaceae	Tree	Not evaluated/Not Threatened	Not evaluated/Not Threatened
Ligas	Semecarpus cuneiformis Blanco	Anacardiaceae	Tree	Not evaluated/Not Threatened	Not evaluated/Not Threatened
Pahutan	Mangifera altissima Blanco	Anacardiaceae	Tree	Vulnerable	Not evaluated/Not Threatened
Tamoho	Rhus taitensis Guill	Anacardiaceae	Tree	Not threatened/Not evaluated	Not threatened/Not evaluated
Annonaceae	Friesodielsia sp.	Annonaceae	Tree
Annonaceae 1	Dasymaschalon clusiflorum (Merr.) Merr.	Annonaceae	Shrub	Not threatened/Not evaluated	Not threatened/Not evaluated
Anonaceae (New)	Artabotrys suaveolens Blume	Annonaceae	Shrub	Not threatened/Not evaluated	Not threatened/Not evaluated
Bolon	Platymitra arborea (Blanco) Kessler	Annonaceae	Tree	Not evaluated/Not Threatened	Not evaluated/Not Threatened
Ilang-ilang	Cananga odorata (Lam.) Hook.f. & Thomson	Annonaceae	Tree	Not evaluated/Not Threatened	Not evaluated/Not Threatened
Kalimatas	Phaeanthus ophthalmicus (Roxb. ex G.Don) J.Sinclair	Annonaceae	Tree	Not evaluated/Not Threatened	Not evaluated/Not Threatened
Litsea gagmay	Popowia lanceolata Merr.	Annonaceae	Tree	Not threatened/Not evaluated	Not threatened/Not evaluated
Mala duguan	Knema glomerata (Blanco) Merr.	Annonaceae	Tree	Not threatened/Not evaluated	Not threatened/Not evaluated
Mala kuratan	Meiogyne mindorensis (Merr.)	Annonaceae	Tree	Not threatened/Not evaluated	Not threatened/Not evaluated
Mala Simile	Polyalthia lanceolata S.Vidal,	Annonaceae	Tree	Not evaluated/Not Threatened	Not evaluated/Not Threatened
Mala tagnos	Goniothalamus elmeri Merr	Annonaceae	Tree	Not threatened/Not evaluated	Not threatened/Not evaluated
Tagnos	Goniothalamus amuyon (Blanco) Merr	Annonaceae	Tree	Not threatened/Not evaluated	Not threatened/Not evaluated
Batino	Alstonia macrophylla Wall ex. DC.	Apocynaceae	Tree	Least Concerned	Not threatened/Not evaluated
Bayag usa	Voacanga globosa (Blanco) Merr.	Apocynaceae	Tree	Not threatened/Not evaluated	Not threatened/Not evaluated
Hoya	Hoya aurigueana Kloppenb	Apocynaceae	Vine	Not threatened/Not evaluated	Not threatened/Not evaluated
Hoya one leaf	Hoya albida Kloppenb	Apocynaceae	Vine	Not threatened/Not evaluated	Not threatened/Not evaluated
Lanete	Wrightia pubescens R.Br	Apocynaceae	Tree	Not evaluated/Not Threatened	Not evaluated/Not Threatened
Laneteng gubat	Kibatalia gitingensis (Elmer) Woodson	Apocynaceae	Tree	Vulnerable	Not evaluated/Not Threatened
Paginga	Lepiniopsis ternatensis Valeton	Apocynaceae	Tree	Least Concerned	Not threatened/Not evaluated
Pandakaki	Tabernaemontana pandacaqui Poir	Apocynaceae	Tree	Not threatened/Not evaluated	Not threatened/Not evaluated
Aglaonema	Aglaonema commutatum Schott.	Araceae	Herb	Not threatened/Not evaluated	Not threatened/Not evaluated
Arizyma	Arisaema polyphyllum (Blanco) Merr.	Araceae	Herb	Not threatened/Not evaluated	Not threatened/Not evaluated
Dalili	Aglaonema philippinense Engl.	Araceae	Herb	Least Concerned	Not evaluated/Not Threatened
Dalili Pointed	Alocasia heterophylla (C.Presl) Merr.	Araceae	Herb	Not threatened/Not evaluated	Not threatened/Not evaluated
Dalili rouded	Alocasia clypeolata A.Hay	Araceae	Herb	Not threatened/Not evaluated	Not threatened/Not evaluated
Dalili tiger leaf	Dieffenbachia amoena Bull.	Araceae	Herb	Not threatened/Not evaluated	Not threatened/Not evaluated
Gabing tigre	Alocasia zebrina Schott ex van Houtte	Araceae	Herb	Not threatened/Not evaluated	Vulnerable
Homalonema	Homalomena philippinensis Engl. ex Engl. & K.Krause	Araceae	Herb	Not threatened/Not evaluated	Not threatened/Not evaluated
Mala Tigre (dalili)	Homalomena sulcata Engl.	Araceae	Herb	Not evaluated/Not Threatened	Not evaluated/Not Threatened
Meremia	Rhaphidophora korthalsii Schott	Araceae	Vine	Not threatened/Not evaluated	Other Threatened Species
Meremia (Tiger)	Rhaphidophora philippinensis Engl. & K.Krause	Araceae	Vine	Not threatened/Not evaluated	Not threatened/Not evaluated
Alabihig	Polyscias aherniana (Merr.) Lowry & G.M.Plunkett,	Araliaceae	Tree	Not evaluated/Not Threatened	Not evaluated/Not Threatened
Galamay amo	Schefflera elliptifoliola Merr	Araliaceae	Shrub	Not threatened/Not evaluated	Not threatened/Not evaluated
Galamay amo vine	Schefflera elliptica (Blume)	Araliaceae	Vine	Least Concerned	Not threatened/Not evaluated
Malakapaya	Osmoxylon eminens (W.Bull.) Philipson, Blumea 23	Araliaceae	Tree	Not threatened/Not evaluated	Not threatened/Not evaluated
Malapapaya	Polyscias nodosa (Blume) Seem.	Araliaceae	Tree	Least Concerned	Not threatened/Not evaluated
Areca- Mirasol	Korthalsia laciniosa C.Mart	Arecaceae	Tree	Not threatened/Not evaluated	Not threatened/Not evaluated
Bunga	Areca catechu L.	Arecaceae	Tree	Not evaluated/Not Threatened	Not evaluated/Not Threatened
Pinanga	Pinanga philippinensis Becc	Arecaceae	Tree	Not threatened/Not evaluated	Not threatened/Not evaluated
Rattan	Calamus merrillii Becc.	Arecaceae	Vine	Not evaluated/Not Threatened	Near Threatened
Saguisi	Heterospathe elata Scheff.	Arecaceae	Tree	Not threatened/Not evaluated	Not threatened/Not evaluated
Solong isog	Pinanga negrosensis Becc.	Arecaceae	Tree	Not threatened/Not evaluated	Not threatened/Not evaluated
Takipan	Caryota maxima Blume	Arecaceae	Tree	Least Concerned	Not threatened/Not evaluated
Malasambal	Dracaena angustifolia Roxb	Asparagaceae	Shrub	Not evaluated/Not Threatened	Not evaluated/Not Threatened
Asplenium 1 Garcia	Asplenium baileyanum (Domin) Watts.	Aspleniaceae	Fern	Not threatened/Not evaluated	Not threatened/Not evaluated
Asplenium 2 Garcia	Asplenium apoense Copel	Aspleniaceae	Fern	Not threatened/Not evaluated	Not threatened/Not evaluated
Asplenium 3 Garcia	Asplenium nigrescens Blume	Aspleniaceae	Fern	Not threatened/Not evaluated	Not threatened/Not evaluated
Asplenium 4 Garcia	Asplenium nidus L.	Aspleniaceae	Fern	Not threatened/Not evaluated	Not threatened/Not evaluated
Asplenium Nan od 1	Asplenium tenerum G.Forst	Aspleniaceae	Fern	Not threatened/Not evaluated	Not threatened/Not evaluated
Asplenium v.	Asplenium vittiforme Cav	Aspleniaceae	Fern	Not threatened/Not evaluated	Vulnerable
Mala tree fern (Aspleniaceae)	Asplenium scandens J.Sm.	Aspleniaceae	Fern	Not threatened/Not evaluated	Not threatened/Not evaluated
Ouko	Mikania cordata (Burm. f.) B.L. Rob.	Asteraceae	Vine	Not threatened/Not evaluated	Not threatened/Not evaluated
Fern 2 Nan-od	Diplazium pallidum (Blume)	Athyriaceae	Fern	Not threatened/Not evaluated	Not threatened/Not evaluated
Begonia gagmay	Begonia calcicola Merr.	Begoniaceae	Herb	Not threatened/Not evaluated	Not threatened/Not evaluated
Banai-banai	Radermachera quadripinnata (Blanco) Seem	Bignonaceae	Tree	Not evaluated/Not Threatened	Not evaluated/Not Threatened
Blechnum	Parablechnum vestitum (Blume)	Blechnaceae	Fern	Not threatened/Not evaluated	Not threatened/Not evaluated
Anonang	Cordia subcordata Lam.	Boraginaceae	Tree	Least Concerned	Not evaluated/Not Threatened
Cordia	Cordia aspera G.Forst	Boraginaceae	Tree	Not threatened/Not evaluated	Not threatened/Not evaluated
Balobo	Diplodiscus paniculatus Turcs.	Brownlowiaceae	Tree	Data Deficient	Not evaluated/Not Threatened
Canarium dagko	Canarium denticulatum Blume	Burseraceae	Tree	Not evaluated/Not Threatened	Not evaluated/Not Threatened
Canarium red	Canarium euryphyllum Perkins	Burseraceae	Tree	Not evaluated/Not Threatened	Not evaluated/Not Threatened
Canarium Straight	Canarium hirsutum Willd	Burseraceae	Tree	Least Concerned	Not evaluated/Not Threatened
Pagsahingin	Canarium vrieseanum Engl	Burseraceae	Tree	Not evaluated/Not Threatened	Not evaluated/Not Threatened
Pagsahingin bulog	Canarium asperum Benth	Burseraceae	Tree	Least Concerned	Not evaluated/Not Threatened
Pili	Canarium ovatum Engl.	Burseraceae	Tree	Vulnerable	Other Threatened Species
Piling liitan	Canarium luzonicum (Blume) A.Gray	Burseraceae	Tree	Vulnerable	Other Threatened Species
Bitanghol	Calophyllum blancoi Planch. & Triana	Calophyllaceae	Tree	Not evaluated/Not Threatened	Not evaluated/Not Threatened
Bitaog	Calophyllum inophyllum L.	Calophyllaceae	Tree	Least Concerned	Not evaluated/Not Threatened
Malaikmo	Celtis philippensis Blanco	Cannabaceae	Tree	Not threatened/Not evaluated	Not threatened/Not evaluated
Agoho	Gymnostoma rumphianum (Jungh. ex Vriese)	Casuarinaceae	Tree	Not threatened/Not evaluated	Other Threatened Species
Mala malasangki	Glyptopetalum marivelense (Elmer) Merr.	Celastraceae	Shrub	Not threatened/Not evaluated	Not threatened/Not evaluated
Malabag ang baga	Microtropis platyphylla Merr.	Celastraceae	Tree	Not threatened/Not evaluated	Not threatened/Not evaluated
Malasangki	Euonymus javanicus Blume	Celastraceae	Tree	Not threatened/Not evaluated	Not threatened/Not evaluated
Malasangki baga	Glyptopetalum acuminatissimum Merr.	Celastraceae	Shrub	Not threatened/Not evaluated	Not threatened/Not evaluated
Batuan	Garcinia binucao (Blanco) Choisy	Clusiaceae	Tree	Not evaluated/Not Threatened	Not evaluated/Not Threatened
Kamandiis	Garcinia rubra Merr.	Clusiaceae	Tree	Not evaluated/Not Threatened	Not evaluated/Not Threatened
Kalumpit	Terminalia microcarpa Decne.	Combretaceae	Tree	Not threatened/Not evaluated	Not threatened/Not evaluated
Magtalisai	Terminalia foetidissima Griff.	Combretaceae	Tree	Not evaluated/Not Threatened	Not evaluated/Not Threatened
Panyawan	Cnestis palala (Lour.) Merr.	Connaraceae	Vine	Not threatened/Not evaluated	Not threatened/Not evaluated
Mala Lumbang	Alangium chinense (Lour.)	Cornaceae	Tree	Not threatened/Not evaluated	Not threatened/Not evaluated
Malatapai	Alangium longiflorum Merr.	Cornaceae	Tree	Vulnerable	Not threatened/Not evaluated
Putian	Alangium meyeri Merr.	Cornaceae	Tree	Not threatened/Not evaluated	Not threatened/Not evaluated
Kuling manok	Spiraeopsis celebica (Blume) Miq	Cunoniaceae	Tree	Least Concerned	Not threatened/Not evaluated
Davalia	Davallia denticulata (Burm.f.) Mett. ex Kuhn	Davalliaceae	Fern	Not threatened/Not evaluated	Not threatened/Not evaluated
Katmon	Dillenia philippinensis Rolfe	Dilleniaceae	Tree	Vulnerable	Not threatened/Not evaluated
Almon	Shorea almon Foxw.	Dipterocarpaceae	Tree	Critically Endangered	Vulnerable
Apitong	Dipterocarpus grandiflorus (Blanco)	Dipterocarpaceae	Tree	Endangered	Vulnerable
Dalingdingan	Hopea foxworthyi Elmer	Dipterocarpaceae	Tree	Vulnerable	Critically Endangered
Gisok-gisok	Hopea philippinensis Dyer	Dipterocarpaceae	Tree	Critically Endangered	Critically Endangered
Guijo	Shorea guiso (Blanco) Blume	Dipterocarpaceae	Tree	Vulnerable	Vulnerable
Hasselts panau	Dipterocarpus hasseltii Blume	Dipterocarpaceae	Tree	Endangered	Vulnerable
Manggachapui	Hopea acuminata Merr.	Dipterocarpaceae	Tree	Critically Endangered	Endangered
Manggasinoro	Shorea assamica Dyer,	Dipterocarpaceae	Tree	Least Concerned	Not evaluated/Not Threatened
Mayapis	Shorea squamata (Turcz.) Benth. & Hook.f. ex DC	Dipterocarpaceae	Tree	Critically Endangered	Not threatened/Not evaluated
Narig	Vatica mangachapoi Blanco	Dipterocarpaceae	Tree	Vulnerable	Endangered
Palosapis	Anisoptera thurifera (Blanco) Blume	Dipterocarpaceae	Tree	Vulnerable	Not threatened/Not evaluated
Quisumbing gisok	Hopea quisumbingiana Gutierrez	Dipterocarpaceae	Tree	Endangered	Critically Endangered
Red lauan	Shorea negrosensis Foxw	Dipterocarpaceae	Tree	Critically Endangered	Vulnerable
Tanguile	Shorea polysperma (Blanco) Merr.	Dipterocarpaceae	Tree	Critically Endangered	Vulnerable
White lauan	Shorea contorta S.Vidal,	Dipterocarpaceae	Tree	Critically Endangered	Vulnerable
Yakal	Shorea astylosa Foxw.	Dipterocarpaceae	Tree	Critically Endangered	Critically endangered
Yakal saplungan	Hopea plagata (Blanco) S.Vidal	Dipterocarpaceae	Tree	Critically Endangered	Vulnerable
Fern 4 Nan od	Dryopteris sparsa (D.Don) Kuntze	Dryopteridaceae	Fern	Not threatened/Not evaluated	Not threatened/Not evaluated
Fern 3 Zamora	Dryopteris marginalis L.	Dryopteridaceae	Fern	Not threatened/Not evaluated	Not threatened/Not evaluated
Anang	Diospyros pyrrhocarpa Miq.	Ebenaceae	Tree	Least Concerned	Vulnerable
Bolong eta	Diospyros pilosanthera Blanco	Ebenaceae	Tree	Not threatened/Not evaluated	Not threatened/Not evaluated
Talang gubat	Diospyros diepenhorstii Miq.	Ebenaceae	Tree	Not evaluated/Not Threatened	Not threatened/Not evaluated
Kalomala	Elaeocarpus calomala (Blanco) Merr.	Elaeocarpaceae	Tree	Not evaluated/Not Threatened	Not evaluated/Not Threatened
Tabian	Elaeocarpus monocera Cav.	Elaeocarpaceae	Tree	Not threatened/Not evaluated	Not threatened/Not evaluated
Apanang	Mallotus cumingii Müll.Arg.	Euphorbiaceae	Tree	Not threatened/Not evaluated	Not threatened/Not evaluated
Binunga	Macaranga tanarius (L.) Müll.Arg.	Euphorbiaceae	Tree	Not threatened/Not evaluated	Not threatened/Not evaluated
Croton	Trigonostemon philippinensis Stapf in Elmer	Euphorbiaceae	Tree	Not evaluated/Not Threatened	Not evaluated/Not Threatened
Gubas	Endospermum peltatum Merr.	Euphorbiaceae	Tree	Not threatened/Not evaluated	Not threatened/Not evaluated
Hinlaumo	Mallotus mollissimus (Geiseler)	Euphorbiaceae	Tree	Not threatened/Not evaluated	Not threatened/Not evaluated
Lumbang	Aleurites moluccanus (L.) Willd	Euphorbiaceae	Tree	Not evaluated/Not Threatened	Not evaluated/Not Threatened
Mala bayokbok	Cleidion ramosii (Merr.) Merr.	Euphorbiaceae	Tree	Not threatened/Not evaluated	Not threatened/Not evaluated
Meliaceae (One Leaf)	Blumeodendron subrotundifolium (Elmer) Merr	Euphorbiaceae	Tree	Not threatened/Not evaluated	Not threatened/Not evaluated
Pauling samoros	Trigonostemon filiformis Quisumb.	Euphorbiaceae	Shrub	Not threatened/Not evaluated	Not threatened/Not evaluated
Takip asin	Macaranga grandifolia (Blanco) Merr.	Euphorbiaceae	Tree	Vulnerable	Not threatened/Not evaluated
Malatanglin	Adenanthera pavonina L	Fabaceae	Tree	Not threatened/Not evaluated	Not threatened/Not evaluated
Agpoi butterfly	Phanera merrilliana (Perkins)	Fabaceae	Vine	Near Threatened	Not threatened/Not evaluated
Agpoi heart shape	Phanera integrifolia (Roxb.) Benth	Fabaceae	Vine	Not threatened/Not evaluated	Not threatened/Not evaluated
Agpoi tag as	Phanera finlaysoniana Grah.	Fabaceae	Vine	Least Concerned	Not threatened/Not evaluated
Akle	Albizia acle (Blanco) Merr.	Fabaceae	Tree	Not threatened/Not evaluated	Not threatened/Not evaluated
Bahai	Ormosia calavensis Azaola ex Blanco	Fabaceae	Tree	Not evaluated/Not Threatened	Not evaluated/Not Threatened
Balitbitan	Cynometra ramiflora L.	Fabaceae	Tree	Least Concerned	Not evaluated/Not Threatened
Bani	Millettia pinnata (L.)	Fabaceae	Tree	Least Concerned	Not evaluated/Not Threatened
Batete	Kingiodendron alternifolium (Elm.)Merr.& Rolfe	Fabaceae	Tree	Not evaluated/Not Threatened	Vulnerable
Langil	Albizia lebbeck (L.) Benth.	Fabaceae	Tree	Not evaluated/Not Threatened	Not evaluated/Not Threatened
Nami	Flemingia macrophylla (Willd.)	Fabaceae	Shrub	Not evaluated/Not Threatened	Not evaluated/Not Threatened
Narra	Pterocarpus indicus Willd.	Fabaceae	Tree	Endangered	Vulnerable
Rarang	Erythrina subumbrans (Hassk.) Merr.	Fabaceae	Tree	Not threatened/Not evaluated	Not threatened/Not evaluated
Tindalo	Afzelia rhomboidea (Blanco) S.Vidal,	Fabaceae	Tree	Vulnerable	Endangered
Tubli	Brachypterum philippinensis (Merr.)	Fabaceae	Vine	Not evaluated/Not Threatened	Not evaluated/Not Threatened
Ulaian	Lithocarpus coopertus (Blanco)	Fagaceae	Tree	Not evaluated/Not Threatened	Not evaluated/Not Threatened
Baling uway	Flagellaria indica L.	Flagellariaceae	Vine	Not threatened/Not evaluated	Not threatened/Not evaluated
Mala agosip herb	Cyrtandra attenuata Elmer	Gesneriaceae	Shrub	Not threatened/Not evaluated	Not threatened/Not evaluated
Mel-Ever Baga	Cyrtandra maesifolia Elmer	Gesneriaceae	Herb	Not threatened/Not evaluated	Not threatened/Not evaluated
Bago	Gnetum gnemon L.	Gnetaceae	Tree	Least Concerned	Not threatened/Not evaluated
Fern (8)	Cephalomanes javanicum (Blume)	Hymenophyllaceae	Fern	Not threatened/Not evaluated	Not threatened/Not evaluated
Fern 6	Cephalomanes atrovirens C.Presl, Hymen	Hymenophyllaceae	Fern	Not threatened/Not evaluated	Not threatened/Not evaluated
Fern 7	Macroglena brasii J.P. Croxall	Hymenophyllaceae	Fern	Not threatened/Not evaluated	Not threatened/Not evaluated
Paguringon	Cratoxylum sumatranum (Jack) Blume	Hypericaceae	Tree	Least concerned	Not evaluated/Not Threatened
Salingogon	Cratoxylum formosum (Jack) Dyer	Hypericaceae	Tree	Least Concerned	Not threatened/Not evaluated
Corcoligo	Curculigo capitulata (Lour.) Kuntze	Hypoxidaceae	Herb	Not evaluated/Not Threatened	Not evaluated/Not Threatened
Engelhardtia	Engelhardtia rigida Blume	Juglandaceae	Tree	Least Concerned	Not threatened/Not evaluated
Bagawak	Clerodendrum minahassae Teijsm. & Binn.	Lamiaceae	Shrub	Not threatened/Not evaluated	Not threatened/Not evaluated
Lingo-lingo	Vitex turczaninowii Merr.	Lamiaceae	Tree	Not evaluated/Not Threatened	Not evaluated/Not Threatened
Bakan oblong	Nothaphoebe umbelliflora (Blume) Blume	Lauraceae	Tree	Not evaluated/Not Threatened	Not evaluated/Not Threatened
Buhian	Litsea fulva (Blume)	Lauraceae	Tree	Not evaluated/Not Threatened	Not evaluated/Not Threatened
Kalingag	Cinnamomum iners Reinw	Lauraceae	Tree	Least Concerned	Not threatened/Not evaluated
Kalingag liitan	Cinnamomum mercadoi S.Vidal	Lauraceae	Tree	Vulnerable	Other Threatened Species
Litsea	Litsea garciae S.Vidal	Lauraceae	Tree	Not threatened/Not evaluated	Not threatened/Not evaluated
Marang timber	Litsea cordata (Jack) Hook.f.	Lauraceae	Tree	Not evaluated/Not Threatened	Not evaluated/Not Threatened
Puso-puso	Neolitsea villosa (Blume) Merr	Lauraceae	Tree	Not threatened/Not evaluated	Not threatened/Not evaluated
Puso-puso gagmay	Actinodaphne multiflora Benth.	Lauraceae	Tree	Not threatened/Not evaluated	Not threatened/Not evaluated
Puso-pusong laparan	Neolitsea konishii (Hayata)	Lauraceae	Tree	Not threatened/Not evaluated	Not threatened/Not evaluated
Sablot	Litsea glutinosa (Lour.)	Lauraceae	Tree	Not threatened/Not evaluated	Not threatened/Not evaluated
Lamog	Planchonia spectabilis Merr	Lecythidaceae	Tree	Not evaluated/Not Threatened	Not evaluated/Not Threatened
Amamali	Leea aculeata Blume ex Spreng.	Leeaceae	Shrub	Not threatened/Not evaluated	Not threatened/Not evaluated
Fern 8 Nan od	Lindsaea tenuifolia Blume	Lindsaeaceae	Fern	Not threatened/Not evaluated	Not threatened/Not evaluated
Fern 3 Nan od	Cyclopeltis crenata (Fée) C.Chr.	Lomariopsidaceae	Fern	Not threatened/Not evaluated	Not threatened/Not evaluated
Fern 5 Nan od	Bolbitis heteroclita (C.Presl)	Lomariopsidaceae	Fern	Not threatened/Not evaluated	Not threatened/Not evaluated
Nitong baging	Lygodium japonicum (Thunb.) Sw.	Lygodiaceae	Fern	Not evaluated/Not Threatened	Not evaluated/Not Threatened
Hagiwis	Magnolia philippinensis P.Parm	Magnoliaceae	Tree	Not threatened/Not evaluated	Not threatened/Not evaluated
Magnoliaceae	Magnolia liliifera Baill	Magnoliaceae	Tree	Least Concerned	Not threatened/Not evaluated
Patangis	Magnolia angatensis Blanco	Magnoliaceae	Tree	Not evaluated/Not Threatened	Not evaluated/Not Threatened
Vidals lanutan	Hibiscus campylosiphon Turcz	Malvaceae	Tree	Not evaluated/Not Threatened	Not evaluated/Not Threatened
Bamban	Donax canniformis (G.Forst.) K.Schum	Maranthaceae	Shrub	Not evaluated/Not Threatened	Not evaluated/Not Threatened
Giant tree fern	Angiopteris evecta Sw.	Marattiaceae	Fern	Not threatened/Not evaluated	Other Threatened Species
Aglia dagko	Aglaia aherniana Perkins	Meliaceae	Tree	Vulnerable	Other Threatened Species
Aglia gagmay	Aglaia exstipulata (Griff.) W.Theob.	Meliaceae	Tree	Near Threatened	Not evaluated/Not Threatened
Aglia large leaf	Aglaia squamulosa King	Meliaceae	Tree	Near Threatened	Not evaluated/Not Threatened
Aglia puti	Aglaia lawii (Wight)	Meliaceae	Tree	Least Concerned	Not evaluated/Not Threatened
Aglia rounded	Aglaia rimosa (Blanco) Merr	Meliaceae	Tree	Near Threatened	Other Threatened Species
Aglia straight	Dysoxylum oppositifolium F.Muell.	Meliaceae	Tree	Not evaluated/Not Threatened	Other Threatened Species
Balukanag	Chisocheton cumingianus (C.DC.)	Meliaceae	Tree	Not evaluated/Not Threatened	Not evaluated/Not Threatened
Giowa oblong	Dysoxylum arborescens (Blume)	Meliaceae	Tree	Not threatened/Not evaluated	Not threatened/Not evaluated
Igyo	Dysoxylum gaudichaudianum (A.Juss.) Miq.	Meliaceae	Tree	Not threatened/Not evaluated	Not threatened/Not evaluated
Ilo-ilo	Aglaia argentea Blume	Meliaceae	Tree	Least Concerned	Not threatened/Not evaluated
Kalantas	Toona calantas Merr. & Rolfe	Meliaceae	Tree	Data Deficient	Vulnerable
Kangko	Aphanamixis polystachya (Wall.)	Meliaceae	Tree	Not threatened/Not evaluated	Other Threatened Species
Katong matsing	Chisocheton pentandrus (Blanco) Merr	Meliaceae	Tree	Least Concerned	Not threatened/Not evaluated
Lansones bundok	Reinwardtiodendron humile (Hassk.)	Meliaceae	Tree	Not evaluated/Not Threatened	Not threatened/Not evaluated
Maglasona	Aglaia tomentosa Teijsm. & Binn.	Meliaceae	Tree	Least Concerned	Not evaluated/Not Threatened
Mala santol	Sandoricum vidalii Merr.	Meliaceae	Tree	Vulnerable	Not threatened/Not evaluated
Malasaging	Aglaia edulis (Roxb.) Wall.	Meliaceae	Tree	Near Threatened	Not evaluated/Not Threatened
Agpoi gagmay	Diploclisia glaucescens (Blume)	Menispermaceae	Vine	Not threatened/Not evaluated	Not threatened/Not evaluated
Agpoi pointed	Tinospora merrilliana Diels in Engl	Menispermaceae	Vine	Not threatened/Not evaluated	Not threatened/Not evaluated
Agpoi rounded	Tinospora glabra (Burm.f.) Merr.	Menispermaceae	Vine	Not threatened/Not evaluated	Not threatened/Not evaluated
Albutra	Arcangelisia flava (L.) Merr.	Menispermaceae	Vine	Not evaluated/Not Threatened	Not evaluated/Not Threatened
Albutra lagpad	Tinomiscium petiolare Hook.f. & Thomson	Menispermaceae	Vine	Not evaluated/Not Threatened	Not evaluated/Not Threatened
Uwas	Matthaea sancta Blume	Monimiaceae	Shrub	Least Concerned	Not threatened/Not evaluated
Antipolo	Artocarpus blancoi (Elmer) Merr	Moraceae	Tree	Vulnerable	Not threatened/Not evaluated
Anubing	Artocarpus ovatus Blanco	Moraceae	Tree	Not evaluated/Not Threatened	Not evaluated/Not Threatened
Balete	Ficus balete Merr.	Moraceae	Tree	Not evaluated/Not Threatened	Not evaluated/Not Threatened
Basikong kalawang	Ficus botryocarpa Miq	Moraceae	Tree	Not threatened/Not evaluated	Not threatened/Not evaluated
Butli	Ficus gul Lauterb. & K.Schum.	Moraceae	Tree	Least Concerned	Not evaluated/Not Threatened
Dungo	Ficus nervosa B.Heyne ex Roth	Moraceae	Tree	Least Concerned	Not threatened/Not evaluated
Hagimit	Ficus minahassae (Teijsm. & Vriese) Miq.	Moraceae	Tree	Not threatened/Not evaluated	Not threatened/Not evaluated
Hauili	Ficus septica Burm.f., Fl. Ind.	Moraceae	Shrub	Not evaluated/Not Threatened	Not evaluated/Not Threatened
Is-is	Ficus ulmifolia Lam.	Moraceae	Shrub	Vulnerable	Not threatened/Not evaluated
Kanapai	Ficus magnoliifolia Blume	Moraceae	Tree	Not evaluated/Not Threatened	Not evaluated/Not Threatened
Kubi	Artocarpus nitidus Trécul	Moraceae	Tree	Not threatened/Not evaluated	Not threatened/Not evaluated
Malatibig	Ficus congesta Roxb.	Moraceae	Tree	Not evaluated/Not Threatened	Not evaluated/Not Threatened
Moraceae 1	Streblus ilicifolius (S.Vidal)	Moraceae	Shrub	Least Concerned	Not threatened/Not evaluated
Moraceae tag-as	Ficus linearifolia Elmer	Moraceae	Tree	Not threatened/Not evaluated	Not threatened/Not evaluated
Os kalingaan	Streblus macrophyllus Blume	Moraceae	Tree	Not evaluated/Not Threatened	Not evaluated/Not Threatened
Simile	Streblus glaber (Mer.) Corner	Moraceae	Tree	Least Concerned	Not threatened/Not evaluated
Tangisang bayawak	Ficus variegata Blume	Moraceae	Tree	Not evaluated/Not Threatened	Not evaluated/Not Threatened
Tibig	Ficus nota (Blanco) Merr.,	Moraceae	Tree	Not threatened/Not evaluated	Not threatened/Not evaluated
Tugop	Artocarpus sericicarpus Jarrett	Moraceae	Tree	Least Concerned	Not evaluated/Not Threatened
Upling buntotan	Ficus fiskei Elmer	Moraceae	Shrub	Not threatened/Not evaluated	Not threatened/Not evaluated
Upling gubat	Ficus ampelas Burm.f.	Moraceae	Tree	Least Concerned	Not threatened/Not evaluated
Anuping	Gymnacranthera farquhariana (Wall. ex Hook.f. & Thomson) Warb.	Myristicaceae	Tree	Not threatened/Not evaluated	Not evaluated/Not Threatened
Duguan	Myristica philippensis Lam.	Myristicaceae	Tree	Not threatened/Not evaluated	Other Threatened Species
Yabnob	Horsfieldia costulata (Miq.) Warb.	Myristicaceae	Tree	Not threatened/Not evaluated	Not threatened/Not evaluated
Tagpo	Ardisia squamulosa C.Presl, Rel. Haenk	Myrsinaceae	Tree	Vulnerable	Vulnerable
Lipote	Syzygium polycephaloides (C.B.Rob.) Merr.	Myrtaceae	Tree	Not evaluated/Not Threatened	Not evaluated/Not Threatened
Mala malaruhat	Syzygium cardiophyllum (Merr.) Merr	Myrtaceae	Tree	Not threatened/Not evaluated	Not threatened/Not evaluated
Mala tambis	Syzygium crassipes (C.B.Rob.) Merr.	Myrtaceae	Tree	Not threatened/Not evaluated	Not threatened/Not evaluated
Malabayabas	Tristaniopsis decorticata (Merr.)	Myrtaceae	Tree	Vulnerable	Vulnerable
Malaruhat puti	Syzygium striatulum (C. B. Rob.) Merr.	Myrtaceae	Tree	Not threatened/Not evaluated	Not threatened/Not evaluated
Malatambis	Syzgium simile (Mer.) Mer	Myrtaceae	Tree	Not threatened/Not evaluated	Not threatened/Not evaluated
Sagimsim	Syzygium myrtifolium Walp.	Myrtaceae	Tree	Not threatened/Not evaluated	Not threatened/Not evaluated
Sagimsim laparan	Syzygium gitingense (Elmer) Merr	Myrtaceae	Tree	Not threatened/Not evaluated	Not threatened/Not evaluated
Sagimsim pino	Syzgium sp.	Myrtaceae	Tree
Sagimsim pula	Syzgium sp.	Myrtaceae	Tree
Sagimsim puti	Syzygium lineatum (DC.) Merr. & L.M.Perry	Myrtaceae	Tree	Not threatened/Not evaluated	Not threatened/Not evaluated
Syzgium sp.	Syzgium sp.	Myrtaceae	Tree
Taguilomboy	Syzygium affine Merr	Myrtaceae	Tree	Not evaluated/Not Threatened	Not evaluated/Not Threatened
Fern 2 Garcia	Nephrolepis cordifolia (L.) C.Presl	Nephrolepidaceae	Fern	Not threatened/Not evaluated	Not threatened/Not evaluated
N. hirsitula	Nephrolepis hirsutula (G.Forst.) C.Presl	Nephrolepidaceae	Fern	Not threatened/Not evaluated	Not threatened/Not evaluated
Neprolephis Sp Montehermoso	Nephrolepis falcata (Cav.) C	Nephrolepidaceae	Fern	Not threatened/Not evaluated	Not threatened/Not evaluated
Anuling	Pisonia umbellifera (J.R.Forst. & G.Forst.)	Nyctaginaceae	Tree	Least Concerned	Not evaluated/Not Threatened
Kuratan	Olea rubrovenia (Elmer) Kiew	Oleaceae	Tree	Not evaluated/Not Threatened	Not evaluated/Not Threatened
Balaas	Spathoglottis elmeri Ames	Orchidaceae	Herb	Not threatened/Not evaluated	Not threatened/Not evaluated
Orchid 1	Platanthera aquilonis Sheviak	Orchidaceae	Herb	Not evaluated/Not Threatened	Not evaluated/Not Threatened
Orchidaceae 1	Crepidium copelandii (Ames)	Orchidaceae	Herb	Not threatened/Not evaluated	Not threatened/Not evaluated
Pandan gubat	Pandanus tectorius Soland	Pandanaceae	Tree	Not threatened/Not evaluated	Not threatened/Not evaluated
Pandan vine	Freycinetia lagenicarpa Warb	Pandanaceae	Shrub	Not threatened/Not evaluated	Not threatened/Not evaluated
Bayok	Pterospermum diversifolium Blume	Pentapetaceae	Tree	Not threatened/Not evaluated	Not threatened/Not evaluated
Bayokbayokan	Pterospermum celebicum Miq.	Pentapetaceae	Tree	Least Concerned	Not evaluated/Not Threatened
Ternstroemia	Ternstroemia philippinensis Merr.	Pentaphylaceae	Tree	Not threatened/Not evaluated	Not threatened/Not evaluated
Aniam gubat	Antidesma subcordatum Merr.	Phyllanthaceae	Tree	Not threatened/Not evaluated	Not threatened/Not evaluated
Anislag	Flueggea flexuosa Müll.Arg.	Phyllanthaceae	Tree	Least Concerned	Other Threatened Species
Aporosa	Aporosa sphaeridiophora Merr.	Phyllanthaceae	Tree	Not threatened/Not evaluated	Not threatened/Not evaluated
Bignai dagko	Antidesma microcarpum Elmer	Phyllanthaceae	Tree	Not threatened/Not evaluated	Not threatened/Not evaluated
Bignai pugo	Antidesma montanum Blume	Phyllanthaceae	Shrub	Not threatened/Not evaluated	Not threatened/Not evaluated
Bola-bolahan	Baccaurea tetrandra (Baill.) Müll.Arg	Phyllanthaceae	Tree	Least Concerned	Not threatened/Not evaluated
Bridelia	Bridelia insulana Hance	Phyllanthaceae	Tree	Not threatened/Not evaluated	Not threatened/Not evaluated
Mala banaba	Bridelia stipularis (L.)	Phyllanthaceae	Shrub	Not evaluated/Not Threatened	Not evaluated/Not Threatened
Mala croton	Baccaurea philippinensis (Merr.) Merr	Phyllanthaceae	Tree	Least Concerned	Not threatened/Not evaluated
Mala malabag ang	Glochidion urophylloides Elmer	Phyllanthaceae	Tree	Not threatened/Not evaluated	Not threatened/Not evaluated
Mala taluto	Cleistanthus pilosus C.B.Rob.	Phyllanthaceae	Tree	Not threatened/Not evaluated	Not threatened/Not evaluated
Mala ulalian	Baccaurea lanceolata (Miq.)	Phyllanthaceae	Tree	Not evaluated/Not Threatened	Vulnerable
Malabag ang	Glochidion album (Blanco) Boerl.	Phyllanthaceae	Shrub	Not threatened/Not evaluated	Not threatened/Not evaluated
Matang hipon tree	Breynia cernua (Poir.) Müll.Arg	Phyllanthaceae	Shrub	Least Concerned	Not threatened/Not evaluated
Tuai	Bischofia javanica Blume	Phyllanthaceae	Tree	Least Concerned	Not threatened/Not evaluated
Lit-lit	Piper interruptum Opiz in C.Presl	Piperaceae	Vine	Not evaluated/Not Threatened	Not evaluated/Not Threatened
Lit-lit rounded	Piper betle L	Piperaceae	Vine	Not threatened/Not evaluated	Not threatened/Not evaluated
Mamalis	Pittosporum pentandrum (Blanco) Merr.	Pittosporaceae	Tree	Not evaluated/Not Threatened	Not evaluated/Not Threatened
Bikal	Dinochloa acutiflora (Munro)	Poaceae	Vine	Not threatened/Not evaluated	Other Threatened Species
Digitaria	Digitaria setigera Roth in Roem. & Schult	Poaceae	Herb	Not threatened/Not evaluated	Not threatened/Not evaluated
Mala putian	Xanthophyllum flavescens Roxb.	Polygalaceae	Tree	Not evaluated/Not Threatened	Not evaluated/Not Threatened
Drynaria	Aglaomorpha sagitta (Christ)	Polypodiaceae	Fern	Not threatened/Not evaluated	Not threatened/Not evaluated
Fern 1 Garcia	Ctenopterella blechnoides (Grev.) Parris	Polypodiaceae	Fern	Not threatened/Not evaluated	Not threatened/Not evaluated
Pak-pak lawin	Aglaomorpha quercifolia (L.)	Polypodiaceae	Fern	Not threatened/Not evaluated	Not threatened/Not evaluated
Aunasin	Ardisia pyramidalis (Cav.) Pers.	Primulaceae	Shrub	Not threatened/Not evaluated	Not threatened/Not evaluated
Katagpo	Ardisia lanceolata Roxb.	Primulaceae	Tree	Not threatened/Not evaluated	Not threatened/Not evaluated
Mala Agosip	Helicia robusta (Roxb.)	Proteaceae	Tree	Not evaluated/Not Threatened	Not evaluated/Not Threatened
Fern 4 Zamora	Pteris glaucovirens Goldm.	Pteridaceae	Fern	Not threatened/Not evaluated	Not threatened/Not evaluated
Fern Nan od baga	Antrophyum reticulatum (G.Forst.)	Pteridaceae	Fern	Not threatened/Not evaluated	Not threatened/Not evaluated
Zizipus	Ziziphus angustifolia (Miq.)	Rhamnaceae	Tree	Least Concerned	Not evaluated/Not Threatened
Alipatsau	Prunus clementis (Merr.) Kalkm	Rosaceae	Tree	Near Threatened	Not evaluated/Not Threatened
Lago	Prunus grisea (Blume) Kalkm.	Rosaceae	Tree	Least Concerned	Vulnerable
Rubus	Rubus benguetensis Elmer	Rosaceae	Vine	Not threatened/Not evaluated	Not threatened/Not evaluated
Hambabalud	Neonauclea formicaria (Elmer) Merr.	Rubiaceae	Tree	Not threatened/Not evaluated	Not threatened/Not evaluated
Hambabalud gubat	Neonauclea connicalycina Ordas	Rubiaceae	Tree	Not threatened/Not evaluated	Not threatened/Not evaluated
Hambabalud tag-as	Neonauclea glabra (Roxb.)	Rubiaceae	Tree	Least Concerned	Not threatened/Not evaluated
Ixora m.	Ixora macrophylla Bartl	Rubiaceae	Shrub	Not evaluated/Not Threatened	Not evaluated/Not Threatened
Ixora p.	Ixora philippinensis Merr.	Rubiaceae	Shrub	Not threatened/Not evaluated	Not threatened/Not evaluated
Kahoy dalaga	Mussaenda philippica A. Rich.	Rubiaceae	Tree	Not evaluated/Not Threatened	Not evaluated/Not Threatened
Kwawil red	Uncaria lanosa Wall. in Roxb	Rubiaceae	Vine	Not evaluated/Not Threatened	Not evaluated/Not Threatened
Mala hambabalud	Neonauclea calycina (Bartl. ex DC.) Mer.	Rubiaceae	Tree	Not threatened/Not evaluated	Not threatened/Not evaluated
Mala ouko	Geophila repens (L.)	Rubiaceae	Herb	Not evaluated/Not Threatened	Not evaluated/Not Threatened
Mala Pungapong	Ophiorrhiza oblongifolia DC	Rubiaceae	Herb	Not threatened/Not evaluated	Not evaluated/Not Threatened
Mala rubia	Wendlandia luzoniensis DC.	Rubiaceae	Tree	Not threatened/Not evaluated	Not threatened/Not evaluated
Malakape	Canthium dicoccum (Gaertn.) Merr.	Rubiaceae	Tree	Vulnerable	Not threatened/Not evaluated
Pototan gubat	Tarennoidea wallichii (Hook.f.)	Rubiaceae	Tree	Not threatened/Not evaluated	Not threatened/Not evaluated
Pycotria bohol	Psychotria boholensis Merr. ex Sohmer & A.P.Davis	Rubiaceae	Tree	Not threatened/Not evaluated	Endangered
Pycotria green	Psychotria crispipila Merr	Rubiaceae	Tree	Not threatened/Not evaluated	Near Threatened
Tadyang anuang	Kanapia monstrosa (A.Rich.)	Rubiaceae	Tree	Not threatened/Not evaluated	Not threatened/Not evaluated
Uncaria green	Uncaria roxburghiana Korth.	Rubiaceae	Vine	Not threatened/Not evaluated	Not threatened/Not evaluated
Wisak gubat	Neonauclea bartlingii (DC.) Merr	Rubiaceae	Tree	Least Concerned	Not evaluated/Not Threatened
Bintoko	Melicope latifolia (DC.)	Rutaceae	Tree	Not threatened/Not evaluated	Not threatened/Not evaluated
Bugauak	Melicope frutescens (Blanco)	Rutaceae	Tree	Not threatened/Not evaluated	Not threatened/Not evaluated
Langin	Micromelum minutum (G.Forst.) Wight & Arn.	Rutaceae	Tree	Not evaluated/Not Threatened	Not evaluated/Not Threatened
Lunas	Lunasia amara Blanco	Rutaceae	Tree	Not evaluated/Not Threatened	Not evaluated/Not Threatened
Mala Citrus	Glycosmis pentaphylla (Retz.)	Rutaceae	Shrub	Not threatened/Not evaluated	Not threatened/Not evaluated
Matang araw	Melicope triphylla (Lam.) Merr.	Rutaceae	Tree	Not threatened/Not evaluated	Not threatened/Not evaluated
Tulibas tilos	Micromelum compressum (Blanco) Merr.,	Rutaceae	Tree	Not evaluated/Not Threatened	Not evaluated/Not Threatened
Malapingan	Trichadenia philippinensis Merr.	Salicaceae	Tree	Least Concerned	Not threatened/Not evaluated
Pangi	Pangium edule Reinw. ex Blume	Salicaceae	Tree	Not threatened/Not evaluated	Not threatened/Not evaluated
Alahan	Guioa koelreuteria (Blanco) Merr.	Sapindaceae	Tree	Not threatened/Not evaluated	Not threatened/Not evaluated
Giowa dagko	Mischocarpus triqueter Radlk.	Sapindaceae	Tree	Not threatened/Not evaluated	Not threatened/Not evaluated
Kapulasan	Nephelium ramboutan-ake (Labill.) Leenh	Sapindaceae	Tree	Not threatened/Not evaluated	Vulnerable
Mala kangko	Allophylus timorensis (DC.) Blume	Sapindaceae	Tree	Not threatened/Not evaluated	Not threatened/Not evaluated
Malugai	Pometia pinnata J.R.Forst. & G.Forst.	Sapindaceae	Tree	Not threatened/Not evaluated	Not threatened/Not evaluated
Sapindaceae	Harpullia arborea (Blanco)	Sapindaceae	Tree	Not threatened/Not evaluated	Not threatened/Not evaluated
Betis	Madhuca betis (Blanco) MacBride,	Sapotaceae	Tree	Vulnerable	Endangered
Boto-boto	Mimusops elengi Bojer	Sapotaceae	Tree	Least Concerned	Not threatened/Not evaluated
Caimito	Chrysophyllum cainito L.	Sapotaceae	Tree	Not evaluated/Not Threatened	Not evaluated/Not Threatened
Duklitan	Planchonella duclitan (Blanco)	Sapotaceae	Tree	Least Concerned	Not threatened/Not evaluated
Malak-malak	Palaquium philippense (Perr.) C.B.Rob	Sapotaceae	Tree	Vulnerable	Vulnerable
Nato	Palaquium luzoniense (Fern.-Vill.) S.Vidal	Sapotaceae	Tree	Vulnerable	Vulnerable
Tagotoy	Palaquium foxworthyi Merr.	Sapotaceae	Tree	Not threatened/Not evaluated	Not threatened/Not evaluated
White nato	Palaquium elongatum Merr.	Sapotaceae	Tree	Not threatened/Not evaluated	Not threatened/Not evaluated
Nito	Lygodium circinnatum (Burm.f.) Sw	Schizaeaceae	Fern	Not threatened/Not evaluated	Not threatened/Not evaluated
Selagenela dagko	Selaginella engleri Hieron.	Selaginellaceae	Fern	Not threatened/Not evaluated	Not threatened/Not evaluated
Selagenela gagmay	Selaginella involvens (Sw.) Spring	Selaginellaceae	Fern	Not threatened/Not evaluated	Not threatened/Not evaluated
Selagenela lagpad	Selaginella cupressina (Willd.) Spring	Selaginellaceae	Fern	Not threatened/Not evaluated	Not threatened/Not evaluated
Selagenela tag as	Selaginella delicatula (Desv.)	Selaginellaceae	Fern	Not threatened/Not evaluated	Not threatened/Not evaluated
Mala kuling manok	Picrasma javanica Blume	Simaroubaceae	Tree	Not threatened/Not evaluated	Not threatened/Not evaluated
Smilax	Smilax sp.	Smilacaceae	Vine
Bunot-bunot	Trichospermum discolor Elmer	Sparmanniaceae	Tree	Not threatened/Not evaluated	Not threatened/Not evaluated
Taguibokbok	Gomphandra mappioides Valeton, Crit. Overz	Stemonuraceae	Tree	Least Concerned	Not threatened/Not evaluated
Dungon	Heritiera sylvatica S.Vidal	Sterculiaceae	Tree	Not threatened/Not evaluated	Not threatened/Not evaluated
Malabuho	Sterculia oblongata R.Br. in Benn	Sterculiaceae	Tree	Not threatened/Not evaluated	Not threatened/Not evaluated
Putat	Sterculia stipulata Korth.	Sterculiaceae	Tree	Not evaluated/Not Threatened	Not evaluated/Not Threatened
Sterculia	Sterculia rubiginosa Vent.	Sterculiaceae	Tree	Not threatened/Not evaluated	Not threatened/Not evaluated
Taluto	Pterocymbium tinctorium (Blanco) Merr	Sterculiaceae	Tree	Not evaluated/Not Threatened	Not threatened/Not evaluated
Tamayuan	Strombosia philippinensis (Baill.) Rolfe	Strombosiaceae	Tree	Not evaluated/Not Threatened	Not evaluated/Not Threatened
Agosip	Symplocos cochinchinensis (Lour.) S.Moore	Symplocaceae	Tree	Not evaluated/Not Threatened	Not evaluated/Not Threatened
Bayokbok	Symplocos odoratissima (Blume)	Symplocaceae	Tree	Not threatened/Not evaluated	Not threatened/Not evaluated
Fern 1 (Nan-Od)	Tectaria membranacea (Hook.)	Tectariaceae	Fern	Not threatened/Not evaluated	Not threatened/Not evaluated
Fern 2 Zamora	Tectaria nayarii Mazumdar	Tectariaceae	Fern	Not threatened/Not evaluated	Not threatened/Not evaluated
Fern Nan od	Tectaria ramosii (Copel.)	Tectariaceae	Fern	Not threatened/Not evaluated	Not threatened/Not evaluated
Tectaria	Tectaria coadunata (Wall. ex Hook. & Grev.)	Tectariaceae	Fern	Not threatened/Not evaluated	Not threatened/Not evaluated
Cristela	Christella parasitica (L.)	Thelypteridaceae	Fern	Not evaluated/Not Threatened	Not evaluated/Not Threatened
Fern ( Mala cristela)	Christella dentata (Forssk.)	Thelypteridaceae	Fern	Not threatened/Not evaluated	Not threatened/Not evaluated
Fern tag as Nan-od	Sphaerostephanos unitus (L.) Holttum	Thelypteridaceae	Fern	Not threatened/Not evaluated	Not threatened/Not evaluated
Agar wood	Aquilaria cumingiana (Decne.)	Thymelaeaceae	Shrub	Vulnerable	Vulnerable
Lanutan bagyo	Gonystylus macrophyllus (Miq.) Airy Shaw	Thymelaeaceae	Tree	Least concerned	Not evaluated/Not Threatened
Lanutan bagyo rounded	Gonystylus reticulatus (Elmer)	Thymelaeaceae	Tree	Not evaluated/Not Threatened	Not evaluated/Not Threatened
Malabago	Phaleria capitata Jack	Thymeleaceae	Shrub	Not threatened/Not evaluated	Not threatened/Not evaluated
Elastostema dagko	Elatostema sublaxum (Elmer)	Urticaceae	Herb	Not threatened/Not evaluated	Not threatened/Not evaluated
Hantamsi	Oreocnide rubescens (Blume) Miq.	Urticaceae	Shrub	Not threatened/Not evaluated	Not threatened/Not evaluated
Hantamsi trinerve	Oreocnide trinervis (Wedd.) Miq.	Urticaceae	Shrub	Not threatened/Not evaluated	Not threatened/Not evaluated
Lingatong	Dendrocnide rigidifolia (C.B.Rob.) Chew	Urticaceae	Tree	Not evaluated/Not Threatened	Not evaluated/Not Threatened
Lingatong small	Dendrocnide luzonensis (Wedd.) Chew	Urticaceae	Shrub	Not evaluated/Not Threatened	Not evaluated/Not Threatened
Urtica hairy	Elatostema lagunense Merr.	Urticaceae	Herb	Not threatened/Not evaluated	Not threatened/Not evaluated
Urtica mel-ever	Elatostema banahaense C.B.Rob	Urticaceae	Herb	Not threatened/Not evaluated	Not threatened/Not evaluated
Agosip vine	Tetrastigma ellipticum Merr	Vitaceae	Vine	Not evaluated/Not Threatened	Not evaluated/Not Threatened
Mali-mali	Leea manillensis Walp.	Vitaceae	Shrub	Not evaluated/Not Threatened	Not evaluated/Not Threatened
Ulayan vine	Tetrastigma papillosum (Blume) Planch	Vitaceae	Vine	Not threatened/Not evaluated	Not threatened/Not evaluated
Etlingera	Etlingera philippinensis (Ridl.) R.M.Sm	Zingiberaceae	Herb	Not threatened/Not evaluated	Not threatened/Not evaluated
Tagbak	Alpinia elegans (Presl.) K. Schum.	Zingiberaceae	Herb	Not threatened/Not evaluated	Vulnerable

## Sheet: Dominant species per vegetation
Canopy
Local Name	Scientific Name	Family Name	IV%
Bayokbok	Symplocos odoratissima (Blume)	Symplocaceae	16.27
Croton	Trigonostemon philippinensis Stapf in Elmer	Euphorbiaceae	13
White lauan	Shorea contorta S.Vidal,	Dipterocarpaceae	11.85
Taluto	Pterocymbium tinctorium (Blanco) Merr	Sterculiaceae	11.67
Mayapis	Shorea squamata (Turcz.) Benth. & Hook.f. ex DC	Dipterocarpaceae	10.39
Balukanag	Chisocheton cumingianus (C.DC.)	Meliaceae	9.95
Putian	Alangium meyeri Merr.	Cornaceae	8.89
Balobo	Diplodiscus paniculatus Turcs.	Brownlowiaceae	8.88
Manggachapui	Hopea acuminata Merr.	Dipterocarpaceae	8.38
Ulaian	Lithocarpus coopertus (Blanco)	Fagaceae	6.93
Intermediate
Croton	Trigonostemon philippinensis Stapf in Elmer	Euphorbiaceae	20.16
Paginga	Lepiniopsis ternatensis Valeton	Apocynaceae	10.71
Balobo	Diplodiscus paniculatus Turcs.	Brownlowiaceae	9.89
Malasaging	Aglaia edulis (Roxb.) Wall.	Meliaceae	7.89
Kalimatas	Phaeanthus ophthalmicus (Roxb. ex G.Don) J.Sinclair	Annonaceae	6.99
Tamayuan	Strombosia philippinensis (Baill.) Rolfe	Strombosiaceae	5.98
Aglia	Aglaia aherniana Perkins	Meliaceae	5.58
Malaikmo	Celtis philippensis Blanco	Cannabaceae	5.57
Apanang	Mallotus cumingii Müll.Arg.	Euphorbiaceae	5.56
Kangko	Aphanamixis polystachya (Wall.)	Meliaceae	5.34
Ground cover
Urtica	Elatostema banahaense C.B.Rob	Urticaceae	19.01
Selaginella	Selaginella delicatula (Desv.)	Selaginellaceae	11.86
Bikal	Dinochloa acutiflora (Munro)	Poaceae	10.68
Bamban	Donax canniformis (G.Forst.) K.Schum	Maranthaceae	8.46
Selaginella	Selaginella engleri Hieron.	Selaginellaceae	7.68
Malaikmo	Celtis philippensis Blanco	Cannabaceae	6.29
Aglaonema	Aglaonema commutatum Schott.	Araceae	5.39
Bitanghol	Calophyllum blancoi Planch. & Triana	Calophyllaceae	4.61
Bayokbok	Symplocos odoratissima (Blume)	Symplocaceae	4.6
Croton	Trigonostemon philippinensis Stapf in Elmer	Euphorbiaceae	4.45

## Sheet: Diversity values
Layer	Shannon Index (H')	Simpson Index (D')	Evenness (J’)
Canopy Layer	4.49	0.98	0.85
Intermediate/Shrub layer	4.69	0.98	0.89
Ground Cover	4.92	0.99	0.87
